# Supplementary material for: Postoperative delirium after lung resection for primary lung cancer: Risk factors, risk scoring system, and prognosis
Source: PLoS One. 2019 Nov 18;14(11):e0223917. doi: 10.1371/journal.pone.0223917 (PMC6860435; doi:10.1371/journal.pone.0223917)
Supplement: S1 Dataset — (XLSX) [file pone.0223917.s001.xlsx]

## Sheet: raw data
No.	complications	Delirium (1)	duration of delirium	sex	age	BMI	Histology	Hypertension (1)	Diabetes mellitus(1)	Cardiovascular disease (1)	Cerebrovascular disease (1)	Psychiatric disorder (1)	Dementia (1)	Alcohol abuse (1)	Other malignancy (1)	VC	%VC	FEV1.0	%FEV1.0	EFV1.0%(G)	Operated side	Approach VATS(0)/open(1)	Surgical procedure Wedge resection（0）/Segmentectomy or lobectomy（1）/Pneumonectomy or extended operation（2）	Length of procedure	Bleeding	Intraoperative infusion volume	p-stage	Preoperative Total protein	Preoperative Albumin	Preoperative Lymphocytes	Preoperative PNI	Preoperative Sodium	Preoperative Potassium	Preoperative Glucose	Preoperative Hemoglobin	Preoperative MCV	Preoperative CRP	ASA-PS	Admission to the ICU Yes (1)	Length of ICU stay	Epidural anesthesia Yes (1)	OS	DFS	death (0)/ alive (1)	Lung cancer death Yes (0)/ No (1)
1		0	0	M	65	26	sq	0	1	0	0	0	0	0	0	3.9	115	2.4		82.87	Rt	1	1	256	70	1800	ⅠB	7.5	4	1	45	139	4.4	91	13	92.3	0.22	2	1	1	1	14	17	1
2		0	0	F	70	22.1	ad	0	0	0	0	0	0	0	0	2.86	125.4	1.89		84.61	Lt	0	1	251	80	2100	ⅠA	7.4	4.6	1.1	51.5	143	4	95	12.3	99.9	0.03	2	1	1	1	1	12	1
3	Pyothorax	1	6	M	73	19.7	sq	0	1	0	0	1	1	1	0						Rt	0	0	129	10	700	ⅠA	7.7	4.7	1.9	56.5	141	4.2	95	13.7	92.9	0.21	2	1	1	1	2	6	1
4		0		M	73	24	ad	0	0	0	0	0	0	0	1						Lt	1	1	320	40	1380	ⅡA	7.3	4.6	1.8	55	144	5	100	11.9	100.1	0.01	2	1	1	1	3	14	1
5		0		F	68	24.1	ad	0	0	0	0	0	0	0	0						Rt	0	1	303	120	2600	ⅠA	7.1	4.2	2	52	141	4.6	79	13.9	102.2	0.04	2	1	1	1	4	14	1
6		0		M	83	21.6	sq	0	0	1	0	0	0	0	0						Lt	0	0	55	5	650	ⅠA	7.5	3.6	2.3	47.5	140	4.2	92	11.1	92.1	0.07	2	1	1	0	4	7	1
7		0		M	87	25.3	sq	0	0	0	0	0	0	0	1	2.87	97.9	1.94		82.99	Lt	0	1	366	60	1700	ⅠA	7	4.3	1	48	138	4.3	135	13.4	94.1	0.02	3	1	1	1	21	15	1
8		0		M	53	29.1	ad	0	0	0	0	0	0	0	0	3.37	96	2.57		89.64	Lt	0	1	268	20	1300	ⅠA	7	3.9	2.7	52.5	141	4.6	84	12.5	95.9	0.08	2	1	1	1	8	8	1
9		0		M	72	21.9	sq	0	1	0	0	0	0	0	0	3.19	97.5	2.19		83.09	Rt	1	1	526	640	3800	Ⅳ	7.2	4.4	1.6	52	138	4.2	95	13.2	91.8	0.04	2	1	1	1	20	13	0	0
10		0		M	78	26.1	ad	1	0	0	0	0	0	0	0	3.39	103	2.44		83.88	Rt	0	0	67	5	900	ⅠB	7.3	4.8	1.5	55.5	142	4.1	82	12.5	94.3	0.14	2	1	1	1	17	6	1
11		0		F	70	23.1	ad	0	0	0	0	0	0	0	1	2.39	103	2.06		92.92	Lt	1	2	433	470	3100	ⅡB	7.1	4.4	2.3	55.5	139	4.7	92	14.9	95.2	0.89	2	1	1	1	5	11	1
12		0		M	75	16.1	sq	0	0	0	0	0	0	0	1	2.98	102	2.37		86.03	Lt	0	1	96	5	820	ⅠA	7.2	3.9	2.1	49.5	138	4.4	248	14.4	100.9	0.16	2	1	1	0	9	7	1
13		0		M	86	22.3	sq	0	0	1	0	0	0	0	0	3.02	101.6	2.15		84.43	Rt	1	1	339	110	1800	ⅢA	7.7	4.3	1.2	49	142	4.2	78	12.9	93.9	0.07	2	1	1	1	16	6	1
14		0		M	66	18.7	sq	0	0	0	0	0	0	0	1	3.19	96	2.49		85.71	Rt	0	1	395	130	2100	ⅠB	6.9	4.1	1.4	48	144	4.1	118	13.8	93.7	0.26	2	1	1	0	12	12	1
15		0		M	71	24.2	sq	0	1	0	0	0	0	0	0	3.39	103	2.65		89.75	Rt	0	0	107	10	1400	ⅠA	7	4.1	1.4	48	138	4.3	132	12.9	90.8	0.03	2	1	1	1	7	7	1
16		0		M	73	18.8	ad	0	0	0	0	0	0	0	0	3.19	104.5	2.45		95.3	Rt	1	2	528	477	2280	ⅡB	7.1	4.4	2.1	54.5	142	3.9	97	12.2	89.7	0.23	2	1	1	1	5	14	1
17		0		M	74	23.5	ad	0	0	0	0	0	0	0	1						Rt	0	1	344	50	1850	ⅠB	6.9	3.9	1.1	44.5	140	3.9	106	11	91.8	0.26	2	1	1	1	3	8	1
18		0		M	76	20.8	sq	0	0	0	0	0	0	0	0	2.89	91.7	2.38		87.7	Lt	0	1	289	30	1000	ⅢA	7.2	4	1.7	48.5	142	4.4	100	13.1	93.1	0.23	2	1	1	1	10	8	1
19		1	3	M	72	20.6	sq	0	0	0	0	0	0	0	1	2.93	93	2.41		88.58	Rt	0	0	60	5	800	ⅠA	6.1	3.9	1.2	45	144	3.7	103	12	79.8	0.01	2	0	0	1	8	6	1
20		0		M	56	21.8	ad	0	0	0	0	0	0	0	0	3.14	94.8	2.57		87.79	Lt	0	1	537	360	2400	ⅡA	7	3.9	1.4	46	139	4.6	100	11.7	98.9	0.04	2	1	1	0	8	8	1
21	Pneumonia	0		M	74	18.7	sq	0	0	0	0	0	0	0	0	3.18	103.2	2.6		91.76	Lt	0	0	103	5	1300	ⅠA	7	3.9	1.2	45	140	4	186	13	92.4	0.11	3	1	1	0	7	7	1
22		0		M	64	23.5	ad	0	0	0	0	0	0	0	0	3.71	120.8	2.79		85.71	Lt	0	1	300	80	1450	ⅠB	7.2	4.4	2.6	57	143	3.7	97	12.3	97.3	0.1	2	1	1	1	12	5	1
23		0		M	72	18.6	ad	0	0	0	0	0	0	0	1	3.19	102.2	2.76		93.39	Lt	0	1	312	140	1600	ⅠA	7.1	4.5	1.2	51	143	4.2	145	12.7	92.6	0.03	2	1	1	1	5	7	1
24	Pneumonia	0		M	70	22.9	sq	1	0	0	0	0	0	0	0	3.75	116.8	2.96		86.43	Rt	1	1	317	300	1950	ⅠA	7	4.6	3.1	61.5	139	4.8	96	15.2	95.5	0.04	2	1	1	1	12	6	1
25		1	2	F	77	15.7	typical cartinoid	0	0	0	0	1	0	0	0	2.59	119.3	2.24		92.53	Rt	0	1	324	10	1650	ⅠB	6.1	3.6	1.8	45	144	3.2	95	12.6	92.4	3.13	2	1	1	1	5	15	1
26		0		M	66	26.5	sq	0	1	0	0	0	0	0	0	2.89	86.5	1.25		81.71	Lt	0	1	247	20	1600	ⅠA	6.9	4.3	1.2	49	140	4.4	101	14.3	97.7	0.04	2	1	1	1	25	6	1
27	Atrial fibrillation	0		M	73	27.1	sq	0	1	0	0	0	0	0	0	2.67	83.8	1.9		84.82	Rt	0	0	77	5	1300	ⅠA	7	4.3	1	48	140	3.9	104	12.5	93.8	0.05	2	1	1	1	13	7	1
28		0		F	61	19.1	ad	0	0	0	0	0	0	0	1	2.76	114	2.09		86.87	Rt	0	0	68	5	860	ⅠB	7.3	4.3	1.3	49.5	140	4.4	114	14.4	102.5	0.2	2	1	1	1	10	5	1
29		0		M	74	18.6	sq	0	0	0	0	0	0	0	1	3.96	121.1	3.12		85.36	Rt	0	0	104	5	1600	ⅠA	7	4.1	1.9	50.5	138	4.2	128	12.8	100.8	0.18	2	1	1	1	13	6	1
30	Atrial fibrillation	0		M	75	19.1	adsq	0	0	0	0	0	0	0	1	3.22	103.8	1.88		82.16	Rt	0	0	111	5	900	ⅠA	7.4	4.5	1	50	142	4.8	91	10.8	90.9	0.04	2	1	1	0	24	7	1
31		0		F	73	20.7	ad	0	0	0	0	0	0	0	0	2.48	111.2	1.36		82.42	Rt	0	1	293	20	1400	ⅡB	7.1	4.5	2	55	140	4.4	89	12.1	94.4	0.25	2	1	1	1	22	6	1
32		0		F	59	15.5	ad	0	0	0	0	0	0	0	0	2.43	95.2	2.24		95.5	Lt	0	0	95	5	1200	ⅠA	7.2	4.2	1.3	48.5	140	4.2	100	12.8	102.6	0.08	2	1	1	1	5	4	1
33	other	0		F	85	23.7	ad	0	0	0	0	0	0	0	1	2.36	115.1	1.3		82.19	Lt	0	1	227	40	1350	ⅠA	7.3	4.4	1.4	51	139	3.7	105	13.5	92.4	0.04	2	1	1	1	25	6	1
34		0		M	55	29.6	ad	0	0	0	0	0	0	0	0	3.91	106.5	2.91		87.5	Lt	0	0	96	5	1000	ⅠA	7.7	4.7	2.3	58.5	144	4.3	79	13.9	90.7	0.15	3	1	1	0	10	5	1
35		0		M	71	21.6	ad	0	1	0	0	0	0	0	0	3.54	106.3	2.81		86.63	Lt	0	1	341	100	1200	ⅡB	6.1	3.5	1.2	41	140	4.3	93	11.5	103.9	0.37	2	1	1	0	11	12	1
36	Bronchial fistula	1	30	M	78	21.7	plemorphic carcinoma	0	0	0	0	0	0	0	0	3.04	98.7	2.33		83.43	Lt	1	1	358	195	1700	ⅢA	7.2	4.3	1.7	51.5	139	4	57	14.7	96.4	0.11	2	1	1	1	18	28	1
37		0		M	52	26.7	ad	0	0	0	0	0	0	0	0	3.72	99.7	2.86		87.76	Rt	0	1	310	150	1350	ⅠB	7	4.4	1.2	50	142	4.6	91	14.2	102.7	0.04	2	1	1	1	9	9	1
38		0		F	62	18.8	ad	0	0	0	0	0	0	0	0	2.83	117.4	2.16		85.53	Lt	1	1	372	70	1800	ⅠA	7.6	4.3	1.8	52	141	4.1	88	14.3	96.3	0.2	2	1	1	1	12	6	1
39		0		F	71	21.5	ad	0	1	0	0	0	0	0	0	2.26	114.4	2.18		88.57	Rt	1	1	700	370	4500	ⅡA	6.7	4	2.1	50.5	141	3.8	98	14	87.7	0.25	2	1	1	1	7	36	1
40		0		M	58	23.3	sq	0	0	0	0	0	0	0	0	4.76	130	3.95		92.2	Lt	0	0	119	10	700	ⅠB	7.6	4.1	3.3	57.5	138	5.3	76	13.2	93.5	0.31	2	1	1	1	7	18	1
41	Bronchial fistula	0		M	81	21.1	sq	0	0	1	0	0	0	0	0	2.22	77	1.52		83.39	Rt	0	1	252	180	1550	ⅠA	6.5		2.9	14.5	138	4	169	13.5	106.6	0.17	2	1	1	1	18	12	1
42		0		M	70	16.7	ad	0	0	0	0	0	0	0	0	1.95	94.2	1.88		96.53	Lt	1	1	328	160	2500	ⅠB	7.2	3.9	1.5	46.5	139	4.2	86	14.9	96.6	0.07	2	1	1	0	4	8	1
43		0		M	76	23.7	sq	1	0	0	0	0	0	0	0	3.17	101.6	1.98		83.39	Lt	1	1	439	160	2800	ⅠB	6.9	4	2.4	52	138	4.2	78	14.8	97	0.09	2	1	1	0	19	9	1
44		0		M	57	24.5	ad	1	0	0	0	0	0	0	0	3.64	105.6	3.12		90.1	Lt	0	1	249	20	1100	ⅠA	7.3	4.2	1.2	48	139	4.4	97	12.9	95	0.03	2	1	1	1	6	6	1
45		1	6	F	84	24.6	ad	0	1	0	0	0	0	0	0						Lt	1	1	271	220	1670	ⅢA	6.8	3.8	1.7	46.5	132	4	157	13.8	97.1	0.07	3	1	1	0	4	9	1
46		0		F	86	20	ad	0	1	0	0	0	0	0	0	2.19	111.7	1.55		85.49	Rt	0	1	321	50	1700	ⅠA	7	4	2	50	142	4.1	131	14.1	101.5	0.04	2	1	1	0	12	8	1
47	Pneumonia	0		M	76	21.3	lcnec	0	0	0	0	0	0	0	0	2.87	90.5	1.66		82.17	Rt	1	1	334	110	2050	ⅢA	7.5	3.5	2.1	45.5	138	4.7	87	14.9	95.2	0.5	2	0	0	1	25	10	1
48	Air leakage over 7 days	0		M	70	23	sq	0	0	0	0	0	0	0	0	3.35	104.3	2.48		84.64	Lt	0	1	280	10	1700	ⅠA	6.9	4.1	0.5	43.5	141	4.1	110	12.2	109.6	0.07	2	1	1	1	14	10	1
49		0		M	69	27.7	lcnec	1	0	0	0	0	0	0	0	3.4	107	2.74		92.34	Rt	0	1	251	140	1500	ⅠB	7.3	4.4	1.1	49.5	142	4.8	110	12.8	99.3	0.04	2	1	1	0	6	11	1
50		0		M	61	24.2	carcinosarcoma	0	0	0	0	0	0	0	1	4.82	130.2	3.67		85.93	Rt	0	1	226	10	1500	ⅠA	7	4.1	1.2	47	147	3.9	134	13.8	91.2	0.07	2	1	1	1	11	12	1
51		0		M	77	25.9	sq	1	0	1	0	0	0	0	0	2.48	83.7	1.6		84.28	Rt	0	1	374	90	3100	ⅠA	7.1	4.3	1.1	48.5	136	4	82	12.6	94	0.04	2	1	1	1	14	9	1
52		0		F	62	24.1	ad	0	0	0	0	1	0	0	0	2.77	115.4	2.29		88.74	Lt	1	1	389	150	2100	ⅠB	7	3.9	0.9	43.5	132	4.5	88	11.7	98.6	0.19	2	1	1	1	8	21	1
53		0		F	65	17.7	ad	0	0	0	0	0	0	0	0	2.59	113.1	2.06		86	Rt	0	1	308	40	2200	ⅡB	7.4	4.2	1.8	51	139	4.4	105	14.1	96.2	0.05	2	1	1	1	12	6	1
54	Atrial fibrillation	0		F	71	25.9	ad	0	0	0	0	0	0	0	0	2.14	92.6	1.49		83.2	Lt	1	1	327	30	1720	ⅡA	6.3	3.7	1.9	46.5	143	3.6	138	12.8	91.9	0.63	2	1	1	1	20	13	1
55		0		F	68	25.2	sq	0	0	0	0	0	0	0	1	1.86	80.5	1.54		92.51	Rt	1	2	451	240	2650	ⅡB	6.8	3.7	2.1	47.5	139	4.6	110	14.3	93.8	2.22	2	1	1	1	7	10	1
56	Atrial fibrillation	0		F	80	17.3	ad	0	0	0	0	0	0	0	0	1.98	97.5	1.63		87.55	Lt	0	1	237	5	1450	ⅠB	6.6	4.2	1.4	49	140	3.9	127	13.9	82.2	0.22	2	1	1	1	9	6	1
57		0		F	65	17.7	lcnec	0	0	0	0	0	0	0	0	1.88	80.9	1.17		82.22	Lt	0	1	439	200	3000	ⅠA	7.3	4.6	1.6	54	141	4.1	93	14	93.6	0.12	2	1	1	0	22	9	1
58		0		F	70	18.3	ad	0	0	0	0	0	0	0	0	2.04	92.3	1.63		86.83	Rt	0	1	327	710	3900	ⅠA	6.4	3.9	0.9	43.5	139	4.2	107	13.6	94.8	0.03	2	1	1	1	9	8	1
59		0		M	67	29.7	sq	0	0	0	0	0	0	0	0	3.43	104.5	2.23		82.76	Rt	0	1	328	70	1550	ⅢA	7.2	4.2	2.6	55	136	4.3	86	13.2	94.8	0.05	2	1	1	1	1	17	1
60		0		M	58	26	ad	0	0	0	0	0	0	0	0	4.35	121.1	3.63		89.71	Lt	0	1	238	60	2000	ⅠB	7.1	4.1	2.9	55.5	139	4.4	95	13.5	91.6	0.64	2	1	1	1	9	10	1
61		0		F	61	23.1	ad	0	0	0	0	0	0	0	0	2.26	96.9	1.67		98.51	Rt	1	1	375	465	4100	ⅠB	6.6	3.7	1.1	42.5	143	5.4	108	12.7	97.5	0.52	2	1	1	1	0	19	0	0
62		0		M	65	22.6	lcnec	0	0	0	0	0	0	0	0	3.15	94.3	2.31		84.48	Lt	1	1	354	75	1900	ⅠA	7.7	4.2	3	57	137	4.1	76	14.5	89.8	0.94	2	1	1	1	16	19	1
63		0		F	35	20.3	typical cartinoid	0	0	0	0	0	0	0	0	3.32	107.1	2.98		93.85	Rt	0	1	337	90	2200	ⅠA	7.5	4.6	1.6	54	138	4.8	154	13.4	91.2	0.01	2	1	1	1	6	7	1
64		0		M	58	19.6	sq	0	0	0	0	0	0	0	1	3.88	109.9	2.93		85.29	Rt	0	0	60	10	1100	ⅠA	7.8	4.3	2	53	140	4.5	103	13.3	95.5	1.33	2	1	1	0	6	6	1
65		1	12	M	78	23.4	sq	0	0	0	1	0	0	0	0	4	123.8	2.87		83.86	Rt	0	0	111	5	1100	ⅠA	7.9	4.5	1.5	52.5	138	4.1	150	13	94.1	0.05	2	1	1	1	14	8	1
66		0		M	68	23.3	sq	1	0	0	0	0	0	0	0	3.22	101.9	2.74		89.85	Rt	0	1	377	50	1800	ⅠA	6.7	4	1.9	49.5	142	4.3	89	14.2	90.9	0.03	2	1	1	1	6	30	1
67		0		F	77	22.3	ad	0	0	0	0	0	0	0	0	2.44	113	1.91		85.8	Lt	0	0	52	5	1100	ⅠA	6.2	4.1	1.2	47	142	3.8	91	12.1	89.9	0.02	2	1	1	1	12	5	1
68		0		F	64	24.7	ad	0	1	0	0	0	0	0	0	3.06	133	2.6		89.77	Rt	0	1	293	5	2500	ⅠA	7.1	4.4	2.1	54.5	142	4.6	107	14.1	101.9	0.46	2	1	1	1	6	7	1
69	other	0		M	80	31.6	sq	0	0	0	0	0	0	0	0	3.12	93.4	2.33		85.09	Lt	1	1	321	50	2500	ⅢA	7.2	3.9	1.2	45	134	4.6	92	11.9	106	0.24	2	1	1	0	14	9	1
70		0		M	67	24.9	ad	0	0	0	0	0	0	0	0	3.44	101.2	2.42		85.84	Lt	1	1	369	110	2320	ⅠB	7.4	3.7	2.2	48	139	3.9	101	12.8	89.1	0.76	2	1	1	1	11	8	1
71		0		M	70	26	sq	0	0	1	0	0	0	0	0	3.58	112.9	2.25	102.7	73.1	Rt	0	0	133	5	1620	ⅠA	7.3	4.1	1.8	50	143	3.7	88	13.4	79.5	0.82	2	1	1	1	30	6	1
72		0		F	70	18.6	ad	1	0	0	0	0	0	0	0	3.16	132	2.45		86.22	Lt	0	1	235	5	1400	ⅠB	8	4.9	1.8	58	143	3.7	99	14.3	92.4	0.02	2	1	1	1	11	10	1
73		0		F	75	20.4	ad	1	0	0	0	0	0	0	0	2.13	97.3	1.76		88.15	Lt	0	1	328	30	1900	ⅠA	6.6	4.2	1	47	136	4.2	97	15.1	99.8	0.04	2	1	1	1	8	8	1
74		0		M	68	19.9	ad	0	0	0	0	0	0	0	0	3.9	111.4	2.89		84.66	Rt	0	0	69	5	1200	ⅠB	6.2	3.2	1.8	41	139	4.6	91	13.5	97.2	0.53	2	1	1	1	13	7	1
75		0		M	75	24.8	ad	1	0	0	0	0	0	0	0	3.65	113	2.57		83.56	Rt	1	1	272	55	2300	ⅢA	7.2	4.3	1.7	51.5	139	4.1	109	16.6	100.2	0.09	2	1	1	1	19	18	1
76		0		M	84	18.9	sq	0	0	0	0	0	0	0	1	1.9	62.7	0.97		81.74	Rt	1	1	314	210	1510	ⅢA	6.9	4.6	2.2	57	133	4.6	115	14.4	90.6	0.04	2	1	1	1	26	10	1
77		0		M	74	24.7	ad	1	0	0	0	0	0	0	0	3.86	122.5	3.06		85.86	Lt	0	1	299	50	2450	ⅠA	7		1.8	9	141	4.6	103	14	94.9	0.36	2	1	1	1	11	8	1
78		0		M	77	22.8	sq	0	0	1	0	0	0	0	0	3.89	123.9	2.45		82.32	Lt	0	1	350	40	2100	ⅠA	7.4	4.6	1.8	55	140	4.4	109	14.2	96.2	0.01	2	1	1	1	23	8	1
79		0		F	69	21.6	ad	0	1	0	0	0	0	0	0	2.09	95.4	1.48		83.63	Lt	1	2	364	260	2300	ⅢA	7.1	4.2	1.6	50	141	4.3	105	13.2	98.5	0.21	2	1	1	1	17	14	1
80		0		M	64	19	sq	0	1	0	0	0	0	0	1	3.24	93.6	1.87		82.08	Rt	0	1	273	50	1400	ⅠA	6.8	4.2	2	52	141	4.4	205	12.9	91.1	0.05	2	1	1	0	24	11	1
81		0		F	64	23	lcnec	0	0	1	0	0	0	0	0	2.65	119.9	2.12		96.41	Rt	0	0	129	5	750	ⅠA	7.3	3.8	2.5	50.5	139	4.4	87	13.5	108.9	0.06	2	1	1	0	5	8	1
82		0		M	71	24.7	sq	1	1	0	0	0	0	0	0	3.26	104.8	2.58		87.19	Rt	1	1	374	110	1650	ⅢA	6.8	3.9	1.3	45.5	141	3.7	171	12	93.2	0.02	2	1	1	1	6	11	1
83		1	1	M	77	25.4	sq	0	0	0	1	0	0	0	1						Rt	0	1	308	50	1600	ⅠB	6.9	3.9	2.6	52	138	4.4	81	14.6	89.8	0.05	2	1	1	1	3	6	1
84		0		M	60	21.9	ad	0	0	0	0	0	0	0	0	3.21	92.8	2.19		83.01	Lt	0	1	406	40	2500	ⅠB	6.9	4.3	1.2	49	141	4.6	103	14.8	94.3	0.07	2	1	1	1	20	14	1
85		0		M	69	23.4	sq	0	0	0	0	0	0	0	0	3.98	122.3	2.15		81.88	Rt	0	0	60	5	750	ⅠA	7	4.1	1	46	141	4.1	97	15	95.4	0.3	2	1	1	1	25	5	1
86		0		F	74	27.1	ad	1	0	0	0	0	0	0	0	1.7	81	1.32		85.61	Lt	0	2	428	260	2150	ⅡA	7	3.7	2.1	47.5	138	4.2	98	16.7	98.9	1.09	2	1	1	1	13	27	1
87		0		F	73	28.7	ad	0	0	0	0	0	0	0	1	2.55	114.9	2.07		87.34	Lt	0	1	404	30	2400	ⅡA	6.7	4.1	1	46	142	3.4	110	12.3	94.9	0.03	2	1	1	1	9	10	1
88		0		M	74	21.3	ad	1	0	0	0	0	0	0	1	3.1	97.2	1.67		81.78	Lt	0	1	273	15	1700	ⅠA	7.6	4.4	1.4	51	139	4.5	116	11.5	88.8	0.05	2	1	1	1	23	12	1
89		0		F	71	20.8	ad	0	0	0	0	0	0	0	1	2.2	99.5	1.75		86.55	Rt	1	1	271	80	2050	ⅠA	5.8	3.3	1.6	41	139	4	72	13.2	93.5	0.01	2	1	1	1	35	7	1
90	Wound infection	0		M	65	28.6	lcc	1	0	0	0	0	0	0	0	3.03	91.3	2.37		85.71	Rt	0	0	109	5	600	ⅠA	6.5	4.1	1.1	46.5	132	4.3	113	13.1	97.2	0.06	3	1	1	0	10	6	0	1
91		0		M	71	18.8	sq	0	0	0	0	0	0	0	0	3.66	105.2	3.6		100	Rt	1	1	247	30	2300	ⅡB	7.4	4	2.6	53	140	4.2	89	14.9	92.8	0.88	3	1	1	1	5	10	1
92		0		M	62	20.7	sq	0	0	0	0	0	0	0	1						Lt	0	1	271	50	1500	ⅠB	6.8	4	0.9	44.5	141	4.2	104	13.4	90.8	0.04	2	1	1	1	3	35	1
93	Air leakage over 7 days	0		M	78	19.3	ad	0	0	1	0	0	0	0	1	3.87	121.3	2.88		84.96	Lt	1	1	266	100	2200	ⅡB	6.4	3.4	1.2	40	142	4.3	100	10.5	106.7	0.21	2	1	1	1	15	13	1
94		0		F	62	24.1	ad	1	0	0	0	0	0	0	0	3.04	121.1	2.44		86.48	Lt	1	1	275	90	1800	ⅢA	7.2	4.2	1.5	49.5	140	4.1	89	15.6	94.8	0.2	2	1	1	1	16	9	1
95		0		M	64	20	ad	0	1	0	0	0	0	0	0	4.33	120.9	3.09		83.86	Rt	0	0	117	5	800	ⅠA	7	4	1.7	48.5	144	4.7	136	13.5	92.5	0.04	2	1	1	0	16	6	1
96	Bronchial fistula	0		M	69	21	plemorphic carcinoma	1	0	0	0	0	0	0	0	2.22	69.8	1.64		84.73	Rt	0	1	356	110	2300	ⅡA	6.7	4.2	1.2	48	139	4.4	101	16.4	95.8	0.1	1	1	1	1	15	12	1
97		0		M	78	24.6	ad	0	0	0	0	0	0	0	0	4.05	129.8	3.46		92.18	Lt	1	1	246	215	1700	ⅡA	7.8	4.2	2.3	53.5	138	4.4	118	14.5	95.7	1.9	2	1	1	0	6	9	1
98		0		M	62	25.6	sq	1	0	0	0	0	0	0	0	3.45	100	2.26		83.16	Rt	0	0	63	5	1600	ⅠA	6.8	4.3	1.2	49	143	4.5	97	11.5	96	0.03	1	0	0	1	18	5	1
99		0		F	66	30.7	basaloid carcinoma	0	0	0	0	0	0	0	1	2.73	111	1.52		81.94	Rt	0	0	54	5	800	ⅠA	6.7	4.2	1.9	51.5	140	4.5	86	12.9	105.3	0.09	2	1	1	1	25	11	1
100		0		F	77	16.8	ad	0	0	0	0	0	0	0	0						Lt	0	0	63	5	1300	ⅠA	6.9	4	1.7	48.5	142	4	75	13.6	92.2	0.12	2	1	1	1	3	4	1
101	Air leakage over 7 days	0		M	70	26.5	small,adenocarcinoma,LCNEC	0	1	0	0	0	0	0	0	2.54	79.6	1.76		83.73	Rt	0	0	99	5	900	ⅠA	8	5.3	2.2	64	136	4.4	142	12.6	88.3	0.02	2	1	1	1	15	6	1
102		0		M	82	18.9	ad	0	0	1	0	0	0	0	1	2.61	85.3	1.8		84.05	Lt	0	1	455	150	2050	ⅢA	6.9	3.9	2	49	138	3.8	95	14.6	94.5	1.39	2	1	1	0	17	8	1
103		0		F	61	21.2	ad	0	0	0	0	0	0	0	0	2.66	110.8	2.06		86.92	Rt	0	0	65	5	900	ⅠA	7.3	4.1	3.7	59.5	143	4.2	94	12.6	99.5	0.08	2	1	1	0	10	7	1
104	other	0		M	81	21.2	sq	1	0	0	0	0	0	0	1	1.9	64.4	1		82.2	Lt	0	0	63	5	1100	ⅠA	7	4.3	0.7	46.5	142	3.8	94	11.7	85.9	0.01	2	0	0	1	24	7	1
105	other	0		M	68	22.4	sq	0	0	0	0	0	0	0	0	3.55	110.9	2.29		82.63	Rt	0	1	340	140	1900	ⅠB	7.3	4.1	1.2	47	140	4.1	107	13.2	94.5	0.09	2	1	1	1	21	9	1
106		0		M	75	21.7	ad	0	0	0	0	0	0	0	1	4.07	130	2.93		84.03	Rt	1	1	250	140	1700	ⅡB	7.2	3.8	1.6	46	141	4.1	150	12.7	88.7	1.66	2	1	1	1	16	17	1
107		0		F	82	20.8	ad	0	0	1	0	0	0	0	0	1.75	85.4	1.2		83.02	Rt	1	1	264	190	2200	ⅢA	6.8	3.9	0.9	43.5	139	4	104	11.3	94.2	0.02	2	1	1	1	18	10	1
108		0		M	75	22	sq	1	0	0	0	0	0	0	0	3.16	99.7	2.17		83.11	Rt	1	2	376	450	2300	ⅢA	7.5	3.8	1.1	43.5	143	4.1	98	11.9	95.9	1.03	2	1	2	0	18	12	1
109		0		M	74	23.1	sq	1	0	0	0	0	0	0	0	3.32	99.7	2.35	95.1	69.65	Lt	0	1	290	70	2000	ⅠB	7.1	3.5	1.4	42	136	4.3	78	11.9	98	0.08	2	1	1	1	60	34	1
110	Air leakage over 7 days	0		M	64	28.9	ad	1	0	0	0	0	0	0	0	3.65	104.9	2.47		84.28	Rt	1	1	315	180	1950	ⅡA	7.8	4.7	1.9	56.5	142	5.1	96	13.6	93.3	0.27	2	1	1	1	15	10	1
111	Air leakage over 7 days	0		M	66	20.7	ad	0	0	0	0	0	0	0	0	3.17	93.8	2.98		99.44	Rt	0	1	280	150	2258	ⅡA	7.2	4.3	2.7	56.5	140	4	82	14.6	96.5	0.05	2	1	1	1	5	13	1
112		0		F	68	18	ad	1	0	0	0	0	0	0	0	1.87	83.5	1.28		84.26	Rt	0	1	336	30	1650	ⅠB	7.2	4	2.1	50.5	140	4.1	101	11.2	88.6	0.02	2	1	1	1	16	6	1
113		0		M	74	20.6	sq	0	0	0	0	0	0	0	1	3.38	105.3	1.9		81.96	Rt	0	1	305	100	1350	ⅠA	6.1	3.5	1.2	41	141	4.9	102	12.9	93.3	0.05	2	0	0	1	24	17	1
114		0		M	62	24.6	ad	1	0	0	0	0	0	0	0	3.17	97.5	2.26			Rt	1	2	361	230	3170	ⅡB	7.1	4.5	1.1	50.5	143	4.3	115	11.4	90.9	0.02	3	1	2	1	3	14	1
115	other	0		M	78	21.9	sq	1	0	0	0	0	0	0	0	3.33	110.3	1.36		81.63	Rt	0	0	111	5	950	ⅠB	7.2	3.8	1.6	46	137	4.5	184	12.7	92.8	0.39	3	0	0	0	11	6	0	1
116	Air leakage over 7 days	0		M	67	29.7	sq	0	0	0	0	0	0	0	0	5.07	142.4	3.15		82.84	Lt	0	1	289	40	1400	ⅠB	7.1	4.4	1.6	52	141	4.5	99	12.9	98.7	0.01	2	1	1	1	20	12	1
117	Pneumonia	0		M	60	24.3	sq	0	0	0	0	0	0	0	0	3.29	94.8	1.58			Rt	0	1	310	20	1750	ⅠA	6.6	4.4	1.4	51	142	4.3	85	14.8	95	0.06	2	1	1	1	3	11	1
118		0		M	74	24.6	sq	0	1	0	0	0	0	0	0	3.38	108.7	2.25			Rt	1	1	302	295	1900	ⅠB	6.7	3.9	1.5	46.5	141	4.4	95	13.2	94.6	0.11	2	1	1	1	2	11	1
119	Chylothorax	0		F	65	18.2	ad	0	0	0	0	0	0	0	0						Lt	0	1	335	370	2900	ⅠA3	7.3	4.6	1.9	55.5	142	4.2	110	14.8	96.4	0.02	2	1	1	1	2	16	1
120		0		F	75	24.5	ad	1	0	0	0	0	0	0	0	1.88	88.7	1.33		83.63	Lt	0	1	382	150	2800	ⅠA	7.5	4.3	1.3	49.5	138	4.2	101	13.1	98	0.4	2	1	1	0	12	9	1
121	other	0		M	62	25.6	sq	0	0	0	0	0	0	0	0	3.14	87.5	2.09		83.48	Rt	0	1	270	30	1700	ⅠA	6.2	3.9	1.5	46.5	141	4.2	102	12.4	98.4	0.03	2	1	1	1	17	15	1
122		0		F	64	24.1	ad	0	0	0	0	0	0	0	0	3.51	145	2.03		82.76	Rt	0	1	333	150	1250	ⅠB	7.3	3.6	1.7	44.5	138	4.2	241	12.7	102.5	5.16	2	1	1	0	2	12	1
123		0		F	77	24.5	ad	0	0	0	0	0	0	0	0	2.38	113.3	1.9		86.21	Rt	0	0	174	30	1200	ⅠA	7.2	3.8	0.4	40	141	4	137	13.2	104.3	0.81	2	1	1	0	0	14	1
124		0		F	69	21	plemorphic carcinoma	0	0	0	0	0	0	0	1	2.64	116.3	1.94		84.51	Lt	0	0	86	10	950	ⅠA	7.5	4.3	1.4	50	136	4.3	94	14.1	99	0.06	2	1	1	1	12	7	1
125	Wound infection	0		M	59	24.7	adsq	0	0	0	0	0	0	0	0	4.03	112.9	2.45		82.17	Rt	1	1	272	100	1000	ⅢA	7.4	4.1	1.6	49	139	5.1	102	11	101.2	1.62	2	1	1	1	4	7	0	0
126		1	2	M	85	24	sq	0	0	1	0	0	0	0	1	1.67	59	1.15		85.13	Rt	1	1	290	100	2200	ⅠB	7.2	4	1.5	47.5	133	4.4	103	12.1	101	0.1	2	1	1	1	12	10	1
127		0		F	61	21	ad	1	0	0	0	0	0	0	0	3.12	126.3	2.49		86.18	Lt	0	1	330	70	2500	ⅢA	7.2	4.3	1.5	50.5	142	4.4	115	12.9	93.7	0.56	2	1	1	1	12	8	1
128	Wound infection	0		M	49	19.7	ad	0	0	0	0	0	0	0	0	4.84	123.5	3.02		82.35	Rt	0	0	67	5	1050	ⅠA	6.8	3.9	0.6	42	136	4.7	294	13.6	106.3	0.07	2	1	1	0	22	7	1
129		0		F	66	27.4	ad	0	0	0	0	0	0	0	1	2.73	113.8	2.08		85.85	Lt	0	0	84	5	1750	ⅠB	6.6	4.4	1.9	53.5	140	4.3	91	15.9	96.9	0.43	2	1	1	1	0	6	1
130		0		M	60	22	ad	1	0	0	0	0	0	0	0	4.99	132	2.79		81.97	Lt	0	1	274	10	1450	ⅠA	7.3		1	5	138	4.1	102	13.9	99.5	0.03	2	1	1	1	24	7	1
131		0		F	47	21.3	plemorphic carcinoma	0	0	0	0	0	0	0	1	2.44	95.3	2.14		92.98	Lt	0	1	279	390	1500	ⅠB	7.1	3.7	1.2	43	143	4.3	118	15	110.7	0.38	2	1	1	0	6	16	1
132		0		F	61	20.6	ad	0	0	0	0	0	0	0	1	2.55	111.4	2.08		84.05	Rt	0	0	125	5	1600	ⅠA	7.2	4.4	1.5	51.5	138	4.5	131	13.2	98	0.23	2	1	1	1	1	4	1
133		0		M	75	23	sq	0	0	0	0	0	0	0	1	4.52	137.8	3.54		88.44	Lt	0	0	113	10	900	Ⅳ	7.9	3.8	1	43	136	4	112	12.5	96.2	0.38	2	1	1	1	8	8	1
134		0		M	76	20.3	ad	0	0	0	0	0	0	0	0	4.2	125	2.78			Lt	0	1	263	30	1200	ⅠB	6.9	3.8	1.6	46	141	3.9	108	14.5	95.9	0.06	2	1	1	0	3	6	1
135	other	0		M	69	27.2	sq	1	0	0	0	0	0	0	0	2.89	90.9	2.02		83.12	Lt	0	1	266	20	1600	ⅠA	6.8	4.2	1.2	48	140	4.6	117	12.1	94.3	0.05	2	1	1	1	20	7	1
136		0		F	76	19.1	ad	1	0	0	0	0	0	0	0	2.24	108.7	1.81		87.17	Lt	0	0	110	10	900	ⅠA	5.5	2.9	0.7	32.5	136	4	155	10.1	97.8	0	2	1	1	1	10	8	1
137	other	0		M	58	25.3	sq	0	0	0	0	0	0	0	1	4.41	117.3	2.83		82.38	Rt	0	0	102	10	1050	ⅠA	7.1	4.2	4.2	63	138	4.5	81	15.5	92.8	0.09	3	1	1	0	23	21	1
138	Air leakage over 7 days	0		M	64	23.9	ad	0	0	0	0	0	0	0	0	4.25	118.7	2.78	95.5	69.94	Rt	1	0	307	470	3450	ⅡB	7.2	4	1.4	47	137	4.2	90	13.4	87.7	1.92	1	1	1	1	9	8	0	0
139	other	0		M	67	23.8	ad	0	0	0	0	0	0	0	0	3.91	114.3	2.05	77.7	60.77	Lt	0	1	228	120	2550	ⅠA	7.6	4.1	1.8	50	142	5.4		11.6	106.6	0.36	2	0	0	1	27	22	1
140	Atrial fibrillation	0		F	86	20.5	ad	0	0	0	0	0	0	0	0	2.04	99	1.74		90	Rt	0	0	75	5	700	ⅠA	6.3	3.4	0.8	38	141	4	127	12.3	95.6	0.17	3	1	1	0	0	8	1
141	Air leakage over 7 days	0		M	74	22.1	sq	0	0	0	0	0	0	0	0	2.43	73.4	1.7	69.7	55.35	Lt	1	1	210	30	2000	ⅠB	6.4	4	1.4	47	135	3.9	151	10.9	96.9	0.06	2	1	1	1	113	10	1
142		0		M	57	20.9	ad	0	0	0	0	0	0	0	0	4.1	113.6	2.85	96	70.09	Lt	1	1	340	520	3350	ⅠA	7.9		1.1	5.5	139	4.7	103	13.3	95.2	0.06	2	1	1	1	58	10	1
143		0		F	61	19.4	ad	0	0	0	0	0	0	0	1	3.25	134.3	2.23	114.4	76.47	Lt	1	2	342	530	2300	ⅢA	5.8	3.5	0.7	38.5	139	4.2	99	12.8	103	0.02	2	1	1	1	25	12	0	0
144		0		M	84	20.2	ad	0	0	0	0	0	0	0	1	3.09	102.7	2.53	133.2	80.12	Lt	0	1	295	5	1900	ⅠA	7.3	4.5	2.6	58	139	4.2	100	14.7	96.8	0.03	1	0	0	1	33	8	1
145		0		F	76	19.5	ad	0	0	0	0	0	0	0	1	1.8	89.6	1.12	92.6	68.89	Rt	1	2	363	170	3850	ⅡA	7.5	4.6	1.7	54.5	142	4.5	96	13.1	90.9	0.53	1	1	2	1	8	10	0	0
146		0		F	76	18.6	ad	0	1	0	0	0	0	0	0	2.98	136.1	2.4	154.8	81.35	Rt	0	0	70	5	1600	ⅠB	7.3	4.2	1.6	50	139	4.3	110	14.1	95.5	0.03	2	1	1	1	26	7	1
147		0		F	72	20	ad	1	0	0	0	0	0	0	0	2.59	118.8	2.09	137.5	80.51	Rt	0	0	62	5	700	ⅠA	6.8	4	1.8	49	141	4.3	103	12.1	84.9	0.08	2	0	0	1	31	6	1
148	Wound infection	0		M	76	21.7	ad	0	1	0	0	0	0	0	0	3.55	119.1	2.74	147.3	81.13	Lt	1	1	353	30	2800	ⅢA	7.4	4.2	1.1	47.5	140	4.8	104	12.7	104.2	0.09	2	1	1	1	4	8	1
149	Wound infection	1	1	M	84	22.4	sq	0	0	0	0	0	0	0	0	2.68	90.2	1.96	106.5	74.3	Rt	1	1	363	70	2800	ⅠB	7.4	3.9	2.2	50	134	4.4	94	13.1	94.3	4.32	2	1	1	1	33	10	0	0
150	Pneumonia, Wound infection	0		M	65	21.7	plemorphic carcinoma	0	0	1	0	0	0	0	0	3.14	97.5	2.58	112.7	76.03	Lt	0	1	270	130	2200	ⅠB	7.3	4.3	1.8	52	139	5	105	14.1	102.6	0.04	2	1	1	0	47	24	1
151	Atelectasis	0		F	61	21.6	small	0	0	0	0	0	0	0	0	1.95	84.8	1.49	85.6	65.69	Rt	1	1	236	100	2400	ⅠA	7.2	4.3	1.4	50	140	4.3	105	11.9	87.4	0.15	2	1	1	1	59	9	1
152		0		M	75	24.5	ad	0	0	0	0	1	0	0	1	3.51	112.5	2.4	114.3	76.41	Lt	0	1	231	50	1550	ⅢA	8.1	4.2	1.8	51	140	4.4	92	11.4	87.3	0.29	3	1	1	0	50	9	1
153		0		M	77	19.1	small	0	0	0	0	0	0	0	1	4.35	134.7	3.08	133.3	80.15	Lt	1	1	392	680	2400	ⅠB	7	4	1	45	137	5.1	92	12.8	88.5	0.05	2	0	0	1	33	7	1
154		0		M	77	28.2	ad	1	0	0	0	0	0	0	1	3.22	101.6	2.45	111.4	75.34	Lt	1	1	191	80	1200	ⅡA	7	4.4	1.3	50.5	142	3.9	88	13.7	93.9	0.06	2	0	0	1	53	9	1
155	Pyothorax	0		M	73	17.8	sq	0	0	0	0	0	0	0	0	2.12	70	1.97	100.5	72.25	Rt	0	1	306	30	2250	ⅠA	6.4	3.8	1.2	44	140	4.8	98	13.2	108.5	0.02	2	1	1	1	49	6	1
156		0		M	71	20.4	sq	0	0	0	0	0	0	0	0	3.58	106.2	2.54	100	72.05	Rt	0	0	168	5	1750	ⅠB	7.3	4.3	0.9	47.5	136	4.5	99	11.9	96.3	0.96	2	0	0	1	53	6	1
157		0		M	66	24	adsq	0	0	0	1	0	0	0	0	2.99	89.8	2.38	96.4	70.4	Rt	0	1	247	25	1300	ⅠA	6.9	4.5	2.4	57	141	4.4	106	12	91.9	0.06	2	1	1	1	78	17	1
158		1	2	M	69	22.7	ad	0	0	0	0	0	0	0	1	3.62	109	2.95	119.4	78.22	Lt	0	1	228	20	1400	ⅠA	7.1	4	1.5	47.5	140	4.1	79	15	100.3	0.05	2	1	1	1	36	8	0	1
159		0		M	67	20.4	ad	0	0	0	0	0	0	0	1	3.5	110.4	2.42	109.5	75	Rt	0	1	232	45	1900	ⅠA	7.2	4.6	1.6	54	139	3.9	87	14.3	96.7	0.02	2	1	1	1	55	10	1
160		0		M	80	21.2	ad	0	0	0	1	0	0	0	0	2.84	91.6	1.94	93.7	69.09	Rt	0	1	215	100	1800	ⅠA	7.9		2	10	137	4		12.1	94.6	0.06	2	1	1	1	60	7	1
161		0		M	73	25.2	ad	1	0	0	0	0	0	0	0	3.73	115.5	2.73	118.7	77.93	Rt	0	0	176	5	1950	ⅠA	7.4	4.6	1.3	52.5	137	4.3	118	15.4	91.6	0.09	2	0	0	1	20	8	0	1
162		1	6	M	80	18.4	sq	0	1	0	0	0	0	0	0	1.89	61.4	1.61	78.9	61.02	Rt	1	2	511	810	6100	ⅢA	6.8	3.9	1.3	45.5	137	4.3	72	15.2	88.7	0.61	3	1	2	1	26	13	1
163		0		M	61	21.5	ad	0	1	0	0	0	0	0	0	3.12	92	2.38	91.9	68.81	Rt	1	2	458	560	4200	ⅡB	7.4	4.5	1.5	52.5	139	4.9	92	14.6	96.4	0.19	2	1	1	1	60	19	0	0
164	Air leakage over 7 days	0		F	65	22.4	ad	0	0	0	0	0	0	0	0	2.19	96.1	1.69	98.8	71.36	Rt	0	1	269	30	1430	ⅠB	6	3.7	1.4	44	140	4.3	136	11.1	96.2	1.37	2	0	0	1	59	9	1
165		1	5	M	79	19.8	lcc	1	0	0	0	0	0	0	0	2.44	86.5	2.29	147.7	81.15	Rt	0	0	100	5	900	ⅠA	6.8	4.3	1.1	48.5	132	4.9	108	15.4	92.8	0.13	2	0	0	1	27	4	1
166		0		M	60	20.9	ad	1	0	0	0	0	0	0	0	4.41	124.2	3.21	111.8	75.71	Lt	0	1	219	70	1100	ⅠA	8.1	5	1.4	57	138	4.2	102	12.8	90.2	0.02	1	1	1	1	53	7	1
167		0		M	84	20.3	ad	0	0	0	0	0	0	0	0	1.7	64.4	1.23	100.8	72.28	Rt	1	1	270	60	2000	ⅢA	7.2	4.5	1.9	54.5	144	4.4	102	14	89.7	0.04	1	1	1	1	69	5	1
168		0		F	81	23.4	ad	1	0	0	0	0	0	0	0	2.98	151.3	2.29	200.9	81.6	Lt	0	0	92	5	750	ⅠA	6.8	3.9	1	44	140	4.9	126	12.7	99.8	0.08	2	1	1	0	26	8	1
169		0		F	76	21.8	ad	0	0	0	0	0	0	0	0	2.12	92.6	1.76	101.1	72.39	Lt	1	2	310	240	1600	ⅢA	6.8	3.7	1.1	42.5	139	5.5	251	8.5	95.1	0.09	2	1	1	1	64	12	0	1
170		0		F	68	23.6	ad	0	0	0	0	0	0	0	0	1.76	79.3	1.36	85	65.41	Rt	1	1	260	190	2000	ⅡA	6.9	3.7	1.7	45.5	139	4.3	318	12.1	91	0.06	2	1	1	1	97	10	1
171		0		M	57	25.4	sq	0	1	0	0	0	0	0	0	4.05	109.5	3	96.8	70.74	Rt	1	1	245	60	2500	ⅠB	7.8	4.3	2.9	57.5	140	4.8	135	15.1	100	0.04	2	1	1	1	75	11	1
172		0		F	74	29.6	ad	0	0	0	0	0	0	0	1	2.5	111.6	1.68	111.6	75.59	Rt	0	1	285	230	1500	ⅠA	7.3	4.3	1.1	48.5	144	3.9	121	13.1	97	0.02	2	1	1	1	53	9	1
173		1	2	M	79	18.3	sq	0	0	0	0	0	0	0	1	2.09	67.9	1.75	86.2	66.32	Lt	0	1	305	120	1800	ⅠA	6	3.4	1.4	41	141	4.2	135	9.4	92.1	1.11	3	1	1	0	17	20	1
174		0		F	81	23.1	ad	0	1	0	0	0	0	0	0	2.18	108.5	1.74	142.6	80.92	Rt	0	1	264	10	1500	ⅠB	7.5	4.8	1.2	54	140	4.2	141	12.9	87.2	0.04	2	1	1	1	27	10	1
175		0		F	76	23.4	ad	0	0	1	0	0	0	0	0	3.1	140.9	2.27	144.6	80.99	Rt	0	0	110	5	1600	ⅠA	6.7	4.1	0.9	45.5	139	4.3	79	12.8	95.9	0.08	3	1	1	1	29	6	1
176		0		F	61	22.8	ad	1	0	0	0	0	0	0	0	2.61	105.2	1.99	96.6	70.51	Rt	1	1	244	50	1600	ⅢA	7.1	3.8	1.2	44	122	4.7	73	9.4	99.9	0.27	3	1	1	0	7	12	1
177		0		M	60	26.1	sq	0	0	1	0	0	0	0	0	3.53	99.4	2.67	93	68.91	Rt	0	0	215	30	2450	ⅠA	7.2	4.3	1.9	52.5	142	4.8	91	10.7	85.9	0.04	1	0	0	1	79	7	1
178		0		M	64	21.6	sq	1	0	0	0	0	0	0	0	3.74	106.3	2.7	96.4	70.33	Rt	0	1	282	130	2300	ⅢA	7.2	4.4	1.5	51.5	137	4	272	15.4	94.5	0.04	2	1	1	1	78	11	1
179		0		F	61	26.3	ad	0	0	0	0	0	0	0	0	2.71	112.4	1.96	102.1	72.73	Rt	0	1	381	230	2800	ⅠB	8	4.7	0.9	51.5	142	4.7	108	12.5	97.8	0.03	2	1	1	1	68	5	1
180	other	0		M	69	25.9	ad	1	0	0	0	0	0	0	0	2.82	79.7	1.34	47	43.1	Lt	1	1	386	1640	5400	ⅢA	6.7	3.1	1.5	38.5	133	4.1	137	11.6	96.2	7.91	3	1	1	1	1	58	0	0
181	other	0		M	80	23.1	adsq	0	0	0	0	0	0	0	1	2.83	89.6	2.19	100.9	72.31	Lt	1	1	269	200	1560	ⅡA	6.9	4.2	1.4	49	139	4.2	100	14.1	97.8	0.04	3	1	1	1	65	11	1
182	other	0		F	81	24.2	sq	0	0	0	0	0	0	0	1	1.65	86.8	1.27	125.7	79.29	Rt	1	1	383	300	3100	ⅠA	6.9	4.4	1	49	142	4.1	100	15.5	89.4	0.11	2	1	1	1	36	7	1
183	Air leakage over 7 days	0		M	76	19.1	sq	0	0	1	0	0	0	0	1	1.95	62.1	1.95	91.5	68.67	Lt	0	0	113	5	1600	ⅠA	7.2	4.6	0.8	50	141	3.6	130	12.8	97.1	0.04	2	0	0	1	86	7	1
184		0		M	67	30.9	small	0	0	1	0	0	0	0	0	3.6	105.3	2.61	98.9	71.43	Lt	0	0	136	5	1200	ⅠA	5.9	3.5	1.2	41	141	4	78	11.5	90.5	0.92	1	0	0	1	72	5	1
185		0		F	63	16.8	ad	0	0	0	0	0	0	0	0	2.7	110.7	2.13	107.6	74.65	Lt	0	1	279	20	1800	ⅡB	6.8	4.2	2.7	55.5	139	4.3	98	13.6	97.5	0.12	2	1	1	1	23	5	0	0
186		0		F	81	23.5	ad	0	0	0	0	0	0	0	0	2.23	114.9	1.68	155.6	81.48	Lt	1	1	331	50	1900	ⅡA	7.1	4.3	0.9	47.5	139	4.3	101	13.9	97.4	0.04	1	1	1	1	28	9	1
187		0		F	51	27.8	ad	0	0	0	0	0	0	0	1	3.21	120.7	2.73	115.7	76.97	Rt	1	1	329	40	1290	ⅡA	7.8	4.9	1.7	57.5	138	4.3	93	15	99.7	0.04	2	1	1	1	47	12	1
188		0		M	60	22.7	ad	0	1	0	0	0	0	0	0	5.34	141.3	3.96	122.2	78.75	Rt	0	1	227	5	1700	ⅠA	6.6	4.2	0.9	46.5	137	3.9	182	14	107.1	0.02	2	1	2	0	40	15	1
189	Wound infection	0		F	66	18.2	ad	0	0	0	0	0	0	0	0	2.9	119.8	2.15	110.3	75.16	Rt	0	1	211	5	1410	ⅠB	7.8	4.7	2.4	59	140	4.1	94	12.6	92.3	0.04	2	0	0	0	54	5	1
190	Wound infection	0		M	50	25.2	ad	0	0	0	0	0	0	0	0	4.67	123.9	3.1	96	70.04	Rt	0	0	141	10	2350	ⅠA	7.4	4.8	1.9	57.5	139	4.4	104	14.6	87.7	0.06	3	0	0	1	77	7	1
191		0		M	83	23.5	sq	1	0	0	0	0	0	0	0	2.43	82.9	1.84	104	73.33	Lt	1	1	179	20	1700	ⅠA	6.8	4	1.1	45.5	141	4	91	15.3	110.1	0.08	2	1	1	1	62	33	1
192	other	0		M	73	26.1	ad	0	0	0	0	0	0	0	0	3.11	95.7	2.46	105.1	73.9	Lt	1	0	317	1820	3200	ⅢA	5.6	2.7	1.7	35.5	139	3.8	94	10.8	113.6	0.34	2	1	1	0	27	42	0	0
193	Air leakage over 7 days	1	2	M	74	19.6	sq	1	0	1	0	0	0	0	0	3.09	90.9	2.2	84.3	65.24	Lt	0	1	247	20	2200	ⅠA	6.9	4.1	1.2	47	141	4.6	95	13.1	94.4	0.34	2	1	1	1	98	14	1
194		0		F	59	23.5	plemorphic carcinoma	0	0	0	0	0	0	0	0	2.26	92.6	1.52	76.8	60.7	Lt	1	1	187	40	2400	ⅡA	7.4	4.4	1.8	53	142	4	124	15.9	101.7	0.17	2	1	1	1	106	10	1
195		0		F	68	26.6	ad	0	0	0	0	0	0	0	0	2.51	107.3	1.86	102.2	72.73	Rt	0	1	208	18	1800	ⅡA	7.1	3.7	1.9	46.5	140	4.4	121	12.5	97.9	0.22	2	1	1	1	67	12	1
196		0		F	83	20.6	ad	0	0	1	0	0	0	0	0	1.81	91.9	1.36	118.3	77.78	Lt	0	1	302	350	2500	ⅡA	7.5	4.1	1.7	49.5	139	3.5	113	15.6	106.6	0.36	2	1	1	1	14	11	0	0
197	Air leakage over 7 days	0		M	70	17.3	sq	1	0	0	0	0	0	0	0	1.86	64.8	1.33	79.2	61.15	Rt	0	1	204	100	2100	ⅠA	7.4	4.4	1.9	53.5	143	4	112	12.1	94.9	0.04	1	1	1	1	58	8	0	0
198	Chylothorax	0		F	78	19.1	ad	1	0	1	0	0	0	0	0	2.12	102.4	1.59	119.5	78.24	Lt	0	1	243	110	1800	ⅠA	7.3	4.5	1.6	53	140	5	115	14.2	99.8	0.05	2	0	0	1	43	6	1
199	other	0		M	72	23.7	ad	0	0	0	0	0	0	0	1	3.71	117.8	2.64	122.2	78.67	Rt	1	1	287	20	1250	ⅢA	5.2	2.7	1.9	36.5	141	4.2	144	13.8	97.4	0.6	3	1	1	1	40	6	1
200		1	3	M	82	19	sq	0	0	0	0	0	0	0	1	3.43	111	2.52	122.9	78.86	Lt	0	1	212	20	1050	ⅢA	7	4.3	0.9	47.5	140	4.6	98	13.4	94.4	0.04	1	1	1	1	39	7	1
201		0		F	58	27	ad	0	0	0	0	0	0	0	1	3.41	127.7	2.78	116.8	77.33	Lt	0	1	238	25	1500	ⅠA	7.1	4.4	1.5	51.5	140	4	89	12.2	91.7	0.02	2	1	1	1	42	11	1
202		0		F	78	23.2	ad	1	0	0	0	0	0	0	0	1.56	72.9	1.3	88.4	67.27	Rt	0	0	68	5	100	ⅠA	6.5	4	2.2	51	141	4.2		13.4	96.3	0.12	3	1	1	1	35	15	1
203		0		M	50	27.3	ad	0	0	0	0	0	0	0	0	4.16	109.2	3.26	98.8	71.43	Rt	0	1	248	110	1400	ⅠA	6.7	3.9	1.1	44.5	141	5.2	106	8.7	98	0.5	2	1	1	0	0	9	1
204		0		F	61	22.4	ad	0	0	0	0	0	0	0	0	2.56	107.1	2.04	107.4	74.43	Rt	0	0	65	5	1100	ⅠA	7.7	4.9	1.2	55	143	4	91	12.8	94.6	0.01	2	0	0	1	48	5	1
205		1	4	M	75	20.6	ad	0	0	0	0	0	0	0	0	3.81	115.1	2.82	115.6	76.85	Rt	0	1	244	90	1600	ⅠB	7.4	4.7	1.6	55	141	5.2	121	12.9	94.1	0.07	2	1	1	1	12	7	1
206		0		F	58	23.7	ad	0	0	0	0	0	0	0	0	2.53	103.7	2.18	110.1	75.12	Rt	1	1	422	190	2600	ⅡB	6.8	3	0.8	34	138	4.5	297	9.7	85.3	3.91	2	0	0	0	45	11	0	0
207		0		F	80	23.7	ad	0	0	1	0	0	0	0	1	2.5	121.4	1.94	148.1	81.19	Lt	1	1	215	50	1700	ⅠA	6.8	4.2	2	52	141	4.3	126	14.3	97.6	0.12	2	1	1	1	27	6	1
208		0		M	86	24.1	ad	0	0	0	0	0	0	0	1	2.7	89.4	1.92	99	71.52	Rt	1	1	252	300	2800	ⅢA	7.4	3.2	1.2	38	133	4.6	121	9.5	92.7	3.38	1	1	1	1	38	26	0	0
209		0		M	65	22.8	sq	0	1	0	0	0	0	0	0	3.44	101.2	2.53	97.3	71.07	Lt	0	1	233	5	1850	ⅠA	6.8	4.4	1.9	53.5	138	4.9	95	12.7	96.8	0.08	1	0	0	1	72	11	1
210		0		M	70	31.2	ad	0	0	0	0	0	0	0	0	2.96	89.4	1.87	77	60.74	Rt	1	1	255	40	2600	ⅠB	5.9	3.3	1.6	41	141	4		12	90.1	0.04	3	1	1	1	98	14	1
211		0		M	73	17.6	ad	0	0	0	0	0	0	0	0	3.62	117.9	2.78	136.9	80.34	Rt	0	1	259	60	2200	ⅠA	6.9	4.6	3.1	61.5	143	3.7	135	13	93.4	0.1	2	1	1	1	28	9	1
212		0		M	80	20.8	sq	1	0	0	0	0	0	0	1	3.87	130.7	2.64	145.9	81.07	Rt	0	1	398	30	3050	ⅠB	7.9	4.9	2.9	63.5	138	4.2	92	14.9	95	0.03	2	1	1	1	24	9	1
213		0		M	69	25.7	ad	1	0	1	0	0	0	0	0	3.83	108.2	3.09	108.4	74.82	Rt	0	0	136	5	1600	ⅠB	7	4	1.5	47.5	143	3.8	95	13.4	97.1	0.03	3	0	0	0	13	7	0	1
214		0		F	70	27.5	ad	0	0	1	0	0	0	0	0	2.58	115.2	2.05	125.8	79.38	Lt	1	1	361	100	2200	ⅡB	7.4	4.4	3	59	138	4.6	87	11.1	88	0.14	2	1	1	1	26	9	1
215	Air leakage over 7 days	0		M	76	28	sq	1	0	0	1	0	0	0	1	2.78	85	1.73	73	57.38	Rt	1	1	264	280	2250	ⅠB	6.2	3.8	1.8	47	141	3.8	90	11.8	91.8	1.15	2	0	0	1	111	10	1
216	Chylothorax	0		M	53	24.1	sq	1	0	0	0	0	0	0	0	3.67	95.1	2.86	84.9	65.38	Rt	0	1	235	90	1500	ⅠA	7.7	4.1	1.5	48.5	141	4.5	106	12.4	98.4	0.04	2	0	0	1	85	10	1
217		0		M	63	22.1	sq	0	0	0	0	0	0	0	0	4.26	119.7	2.88	100.3	72.13	Lt	0	1	181	5	1220	ⅠA	7.7	4.5	1.9	54.5	141	4.1	100	13.9	93.2	0.08	2	1	1	1	66	6	1
218		0		M	68	24.6	ad	0	0	0	0	0	0	0	1	3.11	93.1	2.01	80.4	61.84	Lt	0	1	278	200	2550	ⅠA	6.5	4	0.7	43.5	139	4.6	85	10.3	80	0.19	2	1	1	1	102	14	1
219		0		F	63	29.6	ad	0	0	0	0	0	0	0	1	2.24	92.9	1.67	87	66.85	Lt	1	1	276	220	3300	ⅠA	8	4.3	1.1	48.5	139	3.7	93	13.4	95	0.64	2	0	0	1	92	11	1
220		0		M	74	27.5	ad	0	1	0	0	0	0	0	0	5.01	153.2	3.37	142.2	80.8	Rt	0	1	381	240	1800	ⅡA	7.2	4.3	1	48	142	4.5	103	13	96.5	0.03	2	1	1	1	9	59	1
221		0		F	64	19.9	ad	0	0	0	0	0	0	0	0	2.57	107.1	1.83	95.3	69.84	Rt	1	1	289	120	2050	ⅠB	7	4.3	1.4	50	140	4	139	12	80.9	0.05	2	1	1	1	79	12	1
222		0		M	68	28.3	sq	0	0	0	1	0	0	0	0	3.03	91.8	2.08	85.6	65.87	Rt	0	0	104	60	1400	ⅢA	7.5	4.3	1.6	51	136	5.1	143	14.4	90.5	0.4	2	0	0	1	47	9	0	0
223		1	1	F	88	20	ad	0	0	0	0	0	0	0	0	2.46	125.5	2.12	186	81.54	Rt	0	1	253	120	1200	ⅠA	6.8	4.2	1.7	50.5	138	4.3	98	12.1	90	0.02	2	1	1	1	19	8	1
224	Pneumonia	1	2	M	70	24.9	sq	0	0	1	0	0	0	0	0	3.43	102.7	2.7	108	74.67	Rt	1	1	152	5	1100	ⅡB	7.2	4.4	0.9	48.5	140	4.1	124	14.4	100.2	0.21	2	1	1	1	19	8	0	1
225		0		M	68	22.9	sq	0	0	0	0	0	0	0	1	3.8	113.4	2.91	115.5	76.83	Lt	0	1	284	30	1200	ⅠA	7.3	4.1	1.7	49.5	139	5.4	76	16.8	94	0.07	2	1	1	1	5	10	1
226		0		F	53	22.4	ad	0	0	0	0	0	0	0	1	3.83	144	3.26	138.7	80.68	Lt	1	2	498	580	4850	ⅡB	6.7	3.1	2	41	141	4	99	10.2	89.9	9.28	2	1	1	1	5	51	0	1
227		0		M	87	26.7	ad	0	0	0	0	0	0	0	1	2.66	89	1.92	102.7	73.18	Rt	0	1	289	10	1500	ⅠB	6.4	3.8	1.9	47.5	141	4	90	12.7	97	0.04	2	1	1	1	62	7	1
228		0		M	61	22.7	ad	0	0	1	0	0	0	0	0	4.27	119.9	3.35	116.7	77.27	Lt	1	1	324	80	1650	ⅡA	6.8	4.1	1.6	49	136	4.3	143	12.3	103.6	0.08	3	1	1	1	6	11	0	0
229	Air leakage over 7 days	0		M	73	17.7	ad	0	0	0	0	0	0	0	1	2.93	93	2.2	101.9	72.45	Rt	0	0	69	5	300	ⅠA	6.7	4	0.7	43.5	138	3.9	95	11.6	97.2	0.14	3	0	0	0	64	6	1
230	other	1	3	M	69	16.9	sq	0	0	0	0	0	0	0	0	2.94	89.6	1.4	58.3	49.5	Lt	1	2	306	170	1800	ⅠB	6.8	4	1.9	49.5	141	3.9		14.2	92	0.1	2	1	1	0	116	10	1
231	other	0		M	61	24.3	sq	0	0	0	0	0	0	0	0	3.71	106.9	1.4	51.3	44.59	Rt	0	1	246	240	1850	ⅠA	7.7	4.6	1.7	54.5	144	3.9	97	13.1	92.5	0.05	1	1	1	1	119	12	1
232	Hemothorax	0		M	78	23.5	ad	0	0	0	1	0	0	0	1	2.63	92.3	2.02	124.7	79.07	Rt	1	1	179	50	1400	ⅢA	7.2	4	1	45	139	4.4	106	12.5	96	0.08	3	1	1	1	33	13	1
233		0		M	82	24.1	sq	1	0	0	0	0	0	0	0	2.82	94.9	1.88	102.7	73.12	Lt	1	1	344	240	2600	ⅡA	7.2	4.5	1.4	52	137	4.7	119	14.9	95	0.46	2	1	1	1	50	9	0	1
234		0		M	73	24.3	sq	0	0	1	0	0	0	0	0	3.52	110	2.05	90.7	68.28	Rt	1	2	300	165	1900	ⅡB	7.1	4.3	2.1	53.5	138	4.4	124	16	101.5	0.05	2	1	1	1	88	25	1
235		0		F	73	23.4	ad	0	0	0	0	0	0	0	0	2.66	116.7	1.47	86	65.9	Rt	0	1	198	100	1900	ⅠA	6.7	4.4	1	49	140	3.9	127	12.6	91	0.04	1	0	0	1	96	8	1
236		0		F	75	24.6	ad	0	0	0	0	0	0	0	0	2.53	120.5	1.86	133.8	80.15	Rt	1	1	296	80	1700	ⅡA	7.3	3.7	1.1	42.5	137	4	90	12.9	84.9	1.31	2	1	1	1	32	11	1
237		0		F	68	24.4	ad	1	0	0	1	0	0	0	0	2.71	121	2.08	126.8	79.55	Rt	0	1	200	5	2170	ⅠB	7.2	4.4	1.2	50	141	3.5	109	13.5	96.2	0.04	2	1	1	1	1	11	1
238		0		M	60	25.4	sq	0	0	0	0	0	0	0	0	3.79	108	2.48	88.6	67.68	Rt	1	1	251	100	3200	ⅡB	7	3.9	1.5	46.5	130	4.3	112	13	88.6	1.88	2	1	1	1	62	12	0	1
239		0		M	77	16.9	lcc	0	0	0	0	0	0	0	0	2.81	90.6	2.6	126.2	79.46	Lt	0	1	271	70	1550	ⅡB	6.5	4	1.1	45.5	141	4.1	99	9.9	85	0.02	2	1	1	1	0	14	1
240	Pneumonia	1	2	M	79	27.5	ad	0	0	1	0	0	0	0	0	2.89	93.2	2.18	105.3	74.02	Rt	0	1	314	200	2800	ⅢA	6.8	4.6	2.1	56.5	141	4.8	79	12.8	95.6	0.04	2	1	1	1	61	43	1
241		1	2	F	73	21.8	ad	0	1	0	0	0	0	0	0	2.29	103.2	1.93	120.6	78.31	Rt	1	1	381	320	1950	ⅠA	6.7	4	1.2	46	143	4	105	13.4	112.5	0.03	1	1	1	1	41	11	1
242	Pneumonia	0		M	79	22.7	sq	0	0	1	0	0	0	0	1	3.24	107.3	2.25	116.1	77.17	Rt	0	0	79	0	1100	ⅠA	7.3	4.8	2.2	59	140	4	118	16	98.4	0.07	3	0	0	0	47	6	1
243	Pneumonia	0		F	51	30.1	ad	0	0	0	0	0	0	0	0	2.29	89.5	2.12	96.8	70.8	Lt	0	0	99	5	1330	ⅠA	6.9	4.3	1.5	50.5	142	4.1	122	12.5	94.8	0.14	2	1	1	1	55	5	1
244		0		F	73	22.1	ad	0	0	0	0	0	0	0	0	2.49	110.2	1.94	115.5	76.83	Rt	1	2	278	190	1500	ⅡB	7.6	4.8	2.1	58.5	139	4.2	91	16.1	94.7	0.26	2	1	1	0	33	8	1
245	Wound infection	0		F	70	30.8	ad	1	0	0	0	0	0	0	0	2.17	98.2	1.54	97.5	71.09	Lt	1	1	280	120	1800	ⅡB	7.1	4.2	1.5	49.5	138	4	99	13.1	99.4	0.06	3	1	1	1	32	7	0	0
246		0		M	59	20.7	sq	1	0	0	0	0	0	0	0	4.43	127.7	3.4	124.5	78.89	Rt	0	1	295	50	1400	ⅠB	7.3	3.4	1.2	40	133	4.5	103	12.3	90.9	6.16	2	1	1	1	38	24	1
247		0		F	56	34.9	ad	1	0	0	0	0	0	0	0	2.58	104.5	2.16	106.4	74.24	Rt	0	0	131	25	1220	ⅠA	7.8	4.9	2.5	61.5	139	4.5	142	12.4	89.4	0.05	2	1	1	1	59	5	1
248		0		M	62	19.1	ad	0	0	0	0	0	0	0	0	4.12	110.2	2.92	91.8	68.75	Rt	0	0	85	5	400	ⅠA	6.9	4.2	1.7	50.5	140	5.2	164	10.9	93	0.04	3	0	0	0	16	5	0	1
249	Air leakage over 7 days	0		M	66	24.2	ad	0	0	0	0	0	0	0	0	3.43	98.6	2.91	106.2	74.21	Rt	1	1	315	210	1650	ⅡA	6.2	3.6	1.9	45.5	141	4.5	105	12.3	104.8	1.39	2	1	1	1	54	7	1
250		0		M	73	19.4	sq	0	0	0	0	0	0	0	0	3.21	98.2	2.19	92.4	68.88	Lt	1	1	226	100	1950	ⅠB	7.1	4.3	1.6	51	142	4.3	89	15.2	94.6	0.02	2	1	1	1	85	9	1
251		0		M	76	22	ad	0	0	1	0	0	0	0	0	3.33	105.4	2.54	117.1	77.34	Rt	0	0	60	50	770	ⅠA	6.8	3.9	1.9	48.5	140	4.2	80	14.6	100.5	0.06	3	1	1	0	45	3	1
252		0		M	81	24.5	ad	1	0	0	0	0	0	0	0	3.06	98.7	2.01	97.1	70.96	Rt	0	1	228	5	1650	ⅠA	7.1	4.3	1.5	50.5	138	3.8	205	8.6	100.6	0.24	2	0	0	1	74	9	1
253		0		M	74	20.7	ad	0	0	0	0	0	0	0	0	2.74	90.4	1.67	86.1	66.12	Lt	1	1	243	40	2500	ⅢA	6.8	4.2	0.5	44.5	142	4	86	10.1	101	0.19	2	1	1	1	62	12	0	1
254	Atrial fibrillation	0		M	77	22.4	sq	1	0	0	0	0	0	0	0	2.45	78.8	1.95	93.3	68.95	Lt	1	1	269	200	2600	ⅡB	7.1	4.3	1.8	52	139	4.5	105	13.4	90.4	0.45	1	1	1	1	81	7	1
255		0		F	48	21.8	atypical cartinoid	0	0	0	0	0	0	0	0	1.93	75.1	1.55	70.1	55.68	Rt	0	1	215	45	1800	ⅠA	7.2	4	2.2	51	142	4.3	92	13.3	94.8	0.2	2	1	1	1	51	16	1
256		1	2	M	65	23.5	ad	0	0	1	0	0	0	0	0	3.95	115.5	2.74	104.2	73.41	Rt	1	1	250	100	2350	ⅡA	6.3	3.7	2.3	48.5	141	4.9	126	13.7	103.8	0.11	2	1	1	0	27	15	0	1
257		0		M	64	17.9	ad	0	0	0	0	0	0	0	0	3.48	101.2	1.6	59.9	49.85	Lt	0	1	165	75	1500	ⅠA	7.4	4.6	1.7	54.5	144	3.9	110	13.6	91.4	0.29	1	1	1	1	71	9	1
258	Atrial fibrillation	0		F	65	21.4	ad	1	0	0	0	0	0	0	0	3.13	130.4	2.63	137.7	80.54	Lt	1	2	368	1100	3350	ⅡA	7.4	3.2	3.3	48.5	142	4.6	82	13.7	101.2	3.53	2	1	1	1	18	34	0	1
259		0		M	72	26.6	plemorphic carcinoma	1	0	0	0	0	0	0	0	4.04	119.9	2.92	115	76.67	Rt	0	1	305	40	1200	ⅠB	7	4.4	2.6	57	139	4.4	90	16.4	96.7	0.15	2	1	1	0	49	11	1
260		0		F	62	21.9	ad	0	0	0	0	0	0	0	0	2.7	107.6	2.2	104.8	73.68	Lt	0	1	274	125	2200	ⅢA	7.7	5.2	2.4	64	141	3.9	93	14.6	96.8	0.45	2	0	0	1	21	9	0	0
261		0		F	64	19.3	ad	0	0	0	0	1	0	0	0	2.13	91	1.8	98.9	71.51	Rt	0	1	308	100	2400	ⅡA	6.9	4.2	2.1	52.5	142	4.2	90	13.7	92.8	0.05	2	1	1	1	52	6	0	0
262		0		M	80	24.4	ad	1	0	1	0	0	0	0	0	3.61	111.8	2.23	96.5	70.41	Lt	1	2	274	200	2050	ⅡB	7.5	4.4	1	49	131	4.7	110	10.3	99	0.38	3	1	2	1	64	12	1
263		0		F	72	19.7	sq	0	0	0	0	0	0	0	1	2.14	102.9	1.56	116.4	77.19	Rt	0	1	273	55	1600	ⅠA	6.6	3.8	1.6	46	142	4.3	80	13.7	95.4	0.05	2	1	1	0	19	6	1
264	Pneumonia	1	2	M	68	21.5	sq	1	0	0	0	0	0	0	0						Lt	0	1	365	40	2000	ⅠA2	7.4	4.7	1.7	55.5	137	4.2	110	13.7	103.3	0.03	2	1	1	1	2	11	1
265		0		M	62	23	ad	1	0	0	0	0	0	0	0	4.15	117.2	3.11	109.5	75	Rt	0	1	491	200	2800	ⅡA	7	3.7	1.5	44.5	142	4.3	77	15.3	93.3	0.08	3	1	1	1	54	12	0	0
266		0		M	79	21	sq	0	1	0	1	0	0	0	0	3.73	120.3	2.43	117.4	77.5	Lt	0	1	249	5	1950	ⅠA	7.2	3.8	3.3	54.5	137	4.5	194	16.3	111.3	0.14	2	1	3	0	0	5	1
267		0		M	48	25.5	ad	0	0	0	0	0	0	0	0	4.81	128.6	4.08	127.5	79.61	Lt	1	2	292	135	2100	ⅢA	7.1	4.2	1.7	50.5	142	4.4	113	13.4	92.9	0.76	2	1	2	1	37	10	1
268		0		M	73	17.1	sq	0	0	0	0	0	0	0	1						Rt	1	0	63	5	1100	ⅠB	7.9	4.1	1.2	47	139	4.4	108	12.2	93.5	0.15	2	1	1	1	2	4	1
269	Pneumonia	1	1	M	83	16.3	sq	0	0	1	1	0	0	0	0	2.91	95.1	1.68	83.6	64.74	Lt	0	0	75	5	1400	ⅠA	7.5	4.5	2.3	56.5	143	4.5	111	13.5	99.7	0.19	2	1	1	1	31	8	0	1
270		0		F	66	25.9	sq	1	0	0	1	0	0	0	0	1.78	76.4	1.32	73.7	58.45	Rt	1	1	325	270	2350	ⅡB	8.6	4	2.1	50.5	141	4.2	98	12.8	103.1	0.12	2	0	0	1	1	40	0	0
271	Atrial fibrillation	0		M	79	20.2	ad	0	0	0	1	0	0	0	0	3.54	120	2.82	157.5	81.5	Rt	0	1	313	40	2100	ⅠA	7.6	4.5	2.8	59	141	4.1	97	14	92.8	0.01	1	1	1	1	15	6	1
272		0		F	76	22.4	ad	0	0	0	0	0	0	0	0	1.82	85	1.37	93.8	69.11	Lt	0	1	299	85	1950	ⅠA	6.6	4.3	1.3	49.5	139	4.1	102	14.1	91.4	0.14	1	1	1	1	78	17	1
273	Chylothorax	0		M	72	24.7	ad	0	0	0	1	0	0	0	0	3.71	112.8	2.73	113.8	76.28	Rt	0	1	193	15	950	ⅠB	7.4	4.6	1.5	53.5	142	3.7	110	11.5	94.4	0.05	2	0	0	0	48	31	1
274	Atrial fibrillation, Wound infection	0		M	79	23.7	sq	1	0	0	0	0	0	0	1	2.93	96.1	2.12	106.5	74.36	Lt	0	1	250	60	1900	ⅠA	6.8	4.2	1.8	51	143	3.8	108	13	100.7	0.31	2	1	2	1	37	6	1
275	Pneumonia	0		M	73	21.5	sq	0	0	0	0	0	0	0	1	4.24	127.7	3.35	136.2	80.32	Rt	0	0	53	5	600	ⅠB	6.6	3.1	1.7	39.5	138	4.6	88	11.6	89.1	3.34	3	1	1	1	29	6	0	0
276		0		M	61	21	ad	0	0	0	0	0	0	0	0	4.59	127.5	3.49	118.7	77.93	Rt	0	0	85	5	1350	ⅠB	8	4.4	1.3	50.5	133	4.4	92	12.8	92.7	0.04	2	1	1	1	36	10	1
277		0		M	63	29.1	ad	0	0	0	0	0	0	0	1	3.88	112.5	2.84	106	74.15	Lt	0	1	234	100	2670	ⅡA	7.2	4.6	1.3	52.5	139	3.7	97	14.1	96.3	0.08	2	1	2	1	10	8	1
278	Atrial fibrillation	1	3	M	80	24.6	sq	1	0	0	0	0	0	0	1	4.2	131.7	3.07	137.1	80.38	Rt	0	0	137	5	1000	ⅠB	7.2	3.9	0.7	42.5	138	4.4	181	12.2	97.5	0.6	2	1	1	1	31	5	0	1
279		0		F	48	19.2	ad	0	0	0	0	0	0	0	0	2.99	115.9	2.32	103.6	73.27	Rt	0	0	75	5	800	ⅠA	7.1	4.4	1.6	52	141	4	100	12.1	90.4	0.01	2	0	0	1	62	5	1
280		0		M	78	17.7	ad	1	0	0	0	0	0	0	1	3.17	102.3	2.3	111.1	75.31	Rt	0	1	376	25	2800	ⅠB	6.8	4.2	1	47	138	4.1	117	14.7	96.7	0.09	3	1	1	1	35	20	0	1
281		0		F	71	18.4	ad	1	0	0	0	0	0	0	0	2.72	124.2	2.13	137.4	80.42	Lt	0	0	198	10	1150	ⅠA	6.7	3.8	1.5	45.5	143	4.6	107	12.9	101.9	0.21	2	1	1	1	23	14	0	0
282		0		F	57	21.5	ad	0	0	0	0	0	0	0	0	3.98	153.1	2.94	130.7	79.84	Rt	0	1	207	45	1225	ⅠB	7.5	4	1.9	49.5	139	4	94	11.1	83.5	0.03	2	1	1	1	22	7	1
283	Pneumonia	0		M	66	19.6	sq	0	0	0	0	0	0	0	0	3.59	107.5	2.81	112.4	75.85	Rt	0	1	291	40	2220	ⅠB	7.4	4.4	2.7	57.5	139	4.8	100	16.2	98.9	0.12	2	1	1	1	52	8	1
284	Pyothorax	0		M	71	24.7	ad	1	0	0	0	0	0	0	0	4.07	126.8	3.15	138.8	80.76	Rt	0	0	127	5	1100	ⅠB	7.9	4.6	2.7	59.5	138	4.3	118	16.2	97.7	0.05	2	1	1	1	31	11	1
285	Air leakage over 7 days	0		M	68	19.5	sq	0	1	0	0	0	0	0	0	3.31	97.6	2.66	103.1	73.19	Rt	1	1	323	150	1850	ⅠB	6.9	4	1.4	47	139	4.2	143	15.6	102.9	0.7	2	1	1	1	65	7	1
286		0		F	68	27	ad	1	0	0	0	0	0	0	0	2.34	106.8	1.87	120.6	78.3	Rt	0	1	302	80	2100	ⅢA	6.6	4.1	1.7	49.5	141	4.1	118	15	91.8	0.25	2	1	1	1	42	6	1
287		0		F	64	21.7	ad	1	0	0	0	0	0	0	1	3.12	127.9	2.23	112.6	75.88	Rt	0	1	265	10	1200	ⅢA	7.5	4.6	2.1	56.5	140	5.3	125	10.7	88.6	0.06	2	1	1	0	50	6	0	0
288		0		F	54	21.8	ad	0	0	0	0	0	0	0	1	3.35	132.4	2.42	113.1	76.04	Lt	0	1	240	10	1700	ⅠB	7.5	4.3	1.2	49	140	4.2	175	13.2	90.6	0.09	2	1	1	0	50	9	1
289		0		F	64	20.8	ad	0	0	0	0	0	0	0	0	3.02	134.8	2.26	137.8	80.61	Rt	0	0	78	5	1050	ⅠA	7.4	4.4	2.1	54.5	138	4.3	103	13.7	96.7	0.02	1	0	0	1	31	7	1
290		1	2	F	75	21.8	ad	1	0	0	0	0	0	0	0	2.21	103.3	1.94	133.8	80.21	Lt	0	1	314	120	1850	ⅠB	7.3	4.1	1.3	47.5	139	4.2	96	13.7	95.7	0.3	2	1	1	1	33	34	1
291	Pneumonia	0		M	71	22.8	sq	1	0	0	1	0	0	0	0	3.43	105.5	2.67	114.6	76.49	Lt	1	1	217	110	1700	ⅠB	7	3.9	1.6	47	137	4.9	84	11.9	93.7	0.33	3	1	1	0	2	20	0	0
292		0		M	46	18.7	ad	0	0	0	0	0	0	0	0	3.86	102.1	3.46	106.1	74.2	Lt	0	0	102	5	1000	ⅠB	6.9	3.5	1	40	140	4.4	144	14.2	105.1	0.86	2	1	1	1	27	10	0	0
293		0		M	59	27.5	ad	0	0	1	0	0	0	0	0	4.39	123	3.12	107.6	74.63	Rt	0	1	279	220	1800	ⅠB	6.8	3.2	1.8	41	135	4	207	12.9	113.8	1.93	2	1	1	1	1	51	0	0
294		0		F	74	22.1	ad	1	0	0	0	0	0	0	0	2.16	101.4	1.44	100	72	Lt	1	1	230	270	1700	ⅢA	7.1		1.2	6	143	3	102	12.1	98.4	0.06	2	0	0	1	17	19	0	0
295		0		M	83	20.2	ad	1	0	0	0	0	0	0	0	2.74	87	1.7	78.7	60.97	Lt	1	1	231	115	2300	ⅢA	7.1	4.3	3	58	142	4.2	91	14.4	86.6		2	1	1	1	74	13	0	1
296	Pneumonia	0		M	71	23.7	ad	0	0	0	0	0	0	0	0	4.05	119.1	2.72	104.2	73.4	Rt	1	1	263	60	1850	ⅠA	6	3.9	2.1	49.5	142	4	106	14.1	92.6	0.19	2	1	1	1	62	54	1
297		0		M	70	29.3	ad	1	0	0	0	0	0	0	0	3.17	99.1	2.25	99.6	71.88	Rt	0	0	150	34	1300	ⅠA	6.9	3.6	1.2	42	141	4.5	98	10	96.6	0.59	2	1	2	1	59	5	1
298		0		F	66	23.3	ad	0	0	0	0	1	0	0	0	2.48	102.5	2.29	117.4	77.59	Lt	0	1	207	140	1530	ⅠA	7.5	4.3	1.9	52.5	135	3.8	94	13.1	86.4	0.07	2	1	1	1	42	8	1
299		0		M	69	24.1	ad	1	0	0	0	0	0	0	0	4.16	118.9	2.77	99.6	71.97	Rt	0	1	325	150	2070	ⅠB	7.2	4.2	1.2	48	137	4.1	90	10.6	88.3	0.11	3	0	0	1	47	9	1
300		0		F	82	20.8	ad	0	0	1	0	0	0	0	0	2.12	105	1.77	141.6	80.78	Rt	1	2	360	140	2800	0	7.1	4.1	0.7	44.5	136	5.1	86	12.1	90.2	0.28	2	1	1	1	29	14	1
301	other	0		F	78	21.7	ad	1	0	0	0	0	0	0	0	2.05	104.6	1.45	130.6	79.83	Lt	0	0	63	0	1100	ⅠA	7.6	4.6	1	51	136	4.4	103	14.5	93.9	0.12	3	0	0	1	35	7	1
302		0		M	66	19.6	ad	1	0	0	0	0	0	0	0	3.31	97.4	2.04	78.5	60.9	Rt	1	1	258	55	2620	ⅠB	7.7	3.6	2.4	48	136	4.7		11.3	86	0.11	2	1	1	1	94	22	0	0
303	Bronchial fistula	0		M	76	23.1	sq	0	0	0	0	0	0	0	0	2.78	87.1	1.46	65.2	54	Rt	1	1	197	105	1700	ⅢA	6.5	3.4	1.1	39.5	144	4.3	77	11.2	100.7	0.29	2	1	1	1	17	10	0	0
304		0		M	77	22.9	ad	0	0	1	0	0	0	0	0	3.3	103.4	2.32	103.6	73.23	Rt	1	1	306	30	3100	ⅠB	7	4.6	0.8	50	141	4.4	116	15.4	97.8	0.02	2	1	1	1	26	12	1
305		0		M	76	19.4	sq	0	0	0	0	0	0	0	1	2.9	94.8	2.4	120	78.27	Lt	0	1	269	80	1700	ⅢA	6.8	4.2	1	47	136	4.1	79	15.4	88.8	0.04	1	1	1	1	30	7	1
306	Air leakage over 7 days	0		M	76	24.6	plemorphic carcinoma	0	0	1	0	0	0	0	0	3.27	106.2	2.13	104.9	73.76	Rt	1	2	616	680	4100	ⅡA	6.9	3.6		36	141	3.9	66	12	93	1.49	2	1	1	1	60	10	1
307		0		F	72	19.1	ad	0	0	0	1	1	1	0	0	1.96	97	1.6	129	79.76	Rt	0	1	311	15	2450	ⅠB	7.3	4.4	2.3	55.5	139	4.4	110	14.5	96.8	0.05	2	1	1	1	34	9	1
308	Atrial fibrillation	0		M	64	20.9	ad	0	0	0	0	0	0	0	0	3.75	107.1	2.44	88.1	67.17	Rt	0	0	83	5	1300	ⅠA	6.4	3.8	1.1	43.5	146	4.3	88	9.2	96.4	0.14	3	1	1	1	36	7	0	1
309		1	2	M	62	21.9	sq	0	0	0	1	0	0	0	0	3.78	113.5	2.94	118.1	77.71	Lt	1	1	146	40	900	ⅡA	6.9	4.3	2	53	142	4.3	78	12.6	95.6	0.01	1	1	1	1	45	11	1
310		0		M	65	25.6	sq	1	0	0	0	0	0	0	0	4.12	119.8	2.23	83.5	64.39	Lt	1	1	116	5	1900	ⅢA	7.3	4.3	2.2	54	141	4.3	90	13.5	93.5	0.09	1	1	1	1	66	7	0	0
311		0		M	78	25.7	ad	1	0	0	0	0	0	0	0	3.06	100	2.45	122.5	78.78	Rt	0	0	90	10	750	ⅠA	6.7	4.1	1.2	47	142	3.9	79	13.3	108.7	0	3	1	1	1	11	3	1
312		0		F	57	17.2	ad	0	0	0	0	0	0	0	0	2.91	115.5	2.25	106.6	74.41	Lt	0	1	500	320	3040	ⅢA	7	3.8	1.1	43.5	143	4.1	176	14.8	103.6	0.88	2	1	1	1	54	6	1
313		0		M	77	26.6	sq	0	1	0	0	0	0	0	0	2.2	73.8	1.52	81.7	62.98	Rt	1	2	380	280	2900	ⅡA	7.1		1.7	8.5	142	4.1	118	13.3	92.2	0.06	1	1	1	1	59	19	1
314	Atrial fibrillation	0		M	74	25.9	ad	0	0	1	0	0	0	0	0	3.46	115.7	2.11	112.8	76.03	Rt	1	1	256	170	1700	ⅠA	7.1	4.2	1.2	48	138	4.3	117	14.5	93.2	0.38	2	1	1	0	43	9	1
315	Air leakage over 7 days	0		M	64	24.3	lcc	1	0	0	0	0	0	0	0	5.08	143.5	3.39	119.4	78.19	Lt	0	0	106	5	1200	ⅠA	7.5	4.7	1.9	56.5	142	4.2	101	14.5	95	0.07	2	1	1	1	35	10	1
316		0		M	65	21.2	plemorphic carcinoma	0	0	0	0	0	1	0	0	3.11	95.7	2.14	90.7	68.43	Lt	1	1	355	190	1800	ⅢA	6.9	4.2	1	47	140	5	154	13.4	90.1	0.13	2	0	0	1	37	7	0	0
317		0		M	64	27.1	ad	1	0	0	0	0	0	0	0	3.63	107.1	2.73	105.8	74.1	Lt	0	1	260	100	2600	ⅡA	7.8	4.7		47	137	4.1	161	15	92.1	0.93	2	1	1	1	59	12	1
318		0		M	73	25.9	sq	0	1	0	0	0	0	0	0	3.64	114.5	2.46	110.8	75.27	Rt	1	1	301	130	1350	ⅠA	6.8	4.7	1.7	55.5	140	4.2	106	13.7	94.2	0.06	3	1	1	1	53	30	1
319		0		M	65	21.6	sq	0	0	1	0	0	0	0	0	4.32	121.7	3.19	111.5	75.43	Lt	0	1	295	0	2900	ⅠA	7.6	4.7	1.9	56.5	138	4.5	108	13.9	91.2	0.04	2	1	1	1	52	8	1
320		0		F	68	23.7	ad	1	0	0	0	0	0	0	0	2.74	122.3	2.1	128.8	79.7	Rt	0	1	277	10	1400	ⅠA	7.4	4.1	1.7	49.5	142	4.3	105	12.7	88.8	0.34	2	1	1	1	35	6	1
321		0		M	64	21.7	ad	1	1	0	0	0	0	0	0	3.46	100	2.56	94.8	69.44	Rt	1	1	274	90	2600	ⅠA	7.5	4.4	1.3	50.5	138	4	81	12.4	98.3	0.03	2	1	1	1	52	11	0	0
322		0		F	73	21.1	ad	0	0	0	0	0	0	0	0	3.05	143.2	2.04	141.7	80.78	Lt	0	0	84	5	1700	ⅠA	7.7	4.1	1.1	46.5	138	4.5	83	15	96.9	0.12	2	1	1	1	30	10	1
323		0		M	71	22.3	ad	0	0	0	0	0	0	0	1	3.62	110.4	2.51	104.6	73.48	Rt	0	1	294	30	1700	ⅠA	6.5	3.8	1.5	45.5	135	4.9	85	11.5	100.5	0.08	3	1	1	1	62	8	1
324		0		M	78	20.9	ad	0	0	0	0	0	0	0	0	4.96	151.2	3.15	131.3	80.05	Rt	0	0	76	5	950	ⅠA	7.7	4.5	1.6	53	139	4.4	120	13.1	92.3	0.28	2	1	1	1	33	7	1
325	Wound infection	1	1	M	63	22.9	sq	1	0	1	0	0	0	0	0	3.21	95.3	2.22	86.7	66.73	Rt	1	2	341	260	1200	ⅠB	6.7	4.2	1.2	48	144	4.2	98	9.9	105.3	0.05	2	1	1	1	79	9	0	0
326		0		F	44	19	ad	0	0	0	0	0	0	0	0	2.78	100.7	2.38	94.4	69.34	Lt	1	2	247	380	3850	ⅡB	6.8	3.8	1.1	43.5	136	4.6	97	12.3	91.4	1.12	3	1	1	1	26	13	0	0
327		0		F	70	22.5	ad	0	0	0	0	0	0	0	0	2.94	124.1	2.52	134.8	80.26	Rt	1	1	239	100	1700	ⅠA	6.8	4.4	2.1	54.5	143	3.9	96	13.8	90	0.28	2	1	1	1	32	7	1
328		0		M	86	26.4	sq	0	0	0	0	0	0	0	1	3.82	129.9	2.3	129.9	79.79	Lt	0	1	308	300	1700	ⅡB	7.9	4	1	45	140	4.1	125	13.3	91.7	0.17	2	1	1	1	36	12	1
329		1	6	M	79	23.6	sq	0	1	0	0	0	0	0	0	2.29	80.6	1.51	94.4	69.27	Rt	0	1	233	180	1700	ⅠA	7	3.7	2.2	48	141	4.2	86	12.4	98.7	0.34	2	1	1	1	82	7	1
330		0		F	69	26.4	ad	1	0	0	0	0	0	0	0	3.43	144.1	2.53	133.2	80.12	Rt	0	1	217	25	1700	ⅠA	6.9	4.1	1.1	46.5	142	4	95	13	92.1	0.05	2	1	1	1	33	13	1
331		0		M	68	27.5	ad	1	0	0	0	0	0	0	0	3.39	96.3	2.01	71.8	56.71	Rt	1	1	353	160	2300	ⅠA	8.5	4.7	1.9	56.5	140	4	115	11.6	85.9	0.15	2	0	0	1	65	14	1
332		0		M	61	28.4	ad	0	0	0	1	0	0	0	0	3.28	96.2	2.68	101.9	72.64	Rt	1	1	290	140	1750	ⅠB	6.9	3.5	1.4	42	138	4.5	104	11.7	101.5	0.15	2	1	1	1	66	12	1
333		0		F	65	20.9	ad	0	0	0	0	0	0	0	0	2.9	122.9	2.5	135.9	80.29	Lt	0	1	358	125	1800	ⅡB	6.8	4	1.2	46	139	4.1	130	12.7	89.9	1.1	3	1	1	1	31	15	1
334		0		F	55	18.2	ad	0	0	0	0	0	0	0	0	3.32	126.2	2.74	119.1	78	Rt	0	1	243	20	1700	ⅡB	7.9	4.4	2.4	56	138	4.1	103	14.8	95.6	0.41	2	0	0	1	41	13	1
335		0		M	70	22.5	ad	1	0	0	0	0	0	0	0	4.27	133.9	3.31	148.4	81.28	Lt	0	1	264	10	1200	ⅠB	7.5	4.7	1.4	54	139	4.6	126	14.3	93.8	0.04	2	1	1	1	28	7	1
336		0		M	81	33.3	sq	1	0	0	0	0	0	0	1	3.02	97.4	2.33	112.6	75.98	Lt	0	1	294	50	1700	ⅠA	6.9	4.2	1.1	47.5	138	4.5	107	15.4	99.8	0.03	2	1	1	1	50	11	1
337		0		M	70	23.2	ad	0	0	0	0	0	0	0	0	3.51	105.7	1.82	73.7	58.38	Rt	1	1	161	90	1700	ⅠA	7	3.7	1.1	42.5	140	4.5	121	12.9	93.7	0.26	2	1	1	1	21	14	0	1
338		0		M	67	20.8	sq	0	1	0	0	0	0	0	1						Rt	0	1	396	50	2300	ⅢA	7.1	3.8	1.6	46	139	3.6	99	16.1	89.3	4.09	2	1	1	0	2	8	1
339		0		F	58	21.5	ad	0	0	0	0	0	0	0	0	2.95	119.4	2.33	114.8	76.59	Lt	0	1	237	80	2350	ⅢA	6.7	4.3	0.7	46.5	138	4.4	128	16.7	103.1	0.15	1	1	1	1	48	7	1
340		0		M	57	17.5	ad	1	0	0	0	0	0	0	0	3.59	99.4	2.48	83.5	64.46	Lt	1	1	292	70	3100	Ⅳ	7	3.7	1.8	46	140	4.9	88	12.5	95.5	0.89	2	1	1	1	97	15	1
341		0		M	63	19.2	ad	0	0	0	0	0	0	0	0	3.94	112.3	2.92	105	73.85	Lt	0	0	56	5	1050	ⅠB	7.1	4.3	1.3	49.5	143	4.1	87	14	104.8	0.05	2	0	0	1	62	6	1
342		0		M	85	22.4	ad	1	0	0	0	0	0	0	0	2.85	97.6	1.82	105.2	73.98	Rt	1	1	352	160	2100	ⅢB	6.6	3.8	1.4	45	139	4.3	94	10.9	93.6	0.1	2	1	1	1	62	13	1
343		0		M	72	23.4	sq	0	1	1	0	0	0	0	0	3.84	119.6	2.64	116.8	77.33	Rt	0	1	224	5	1200	ⅠA	7	4.6	1.7	54.5	139	5	91	13	96.3	0.01	1	1	1	1	41	6	1
344		0		M	61	24.4	sq	0	0	0	0	0	0	0	0	3.94	117.6	2.87	113.4	76.25	Rt	1	1	202	60	1080	ⅠB	7.2	4.2	1	47	143	4.2	124	10.1	98.5	0.02	2	1	1	0	51	16	1
345		0		M	77	21.1	ad	1	0	0	0	0	0	0	0	4.05	130.6	2.95	143.2	80.98	Rt	1	2	327	425	2450	ⅠB	6.2	3.7	0.7	40.5	141	4.1	110	14.1	96.4	0.11	1	1	1	1	29	13	1
346		0		M	64	22	ad	0	0	0	0	0	0	0	0	3.83	110.1	3.12	113.9	76.35	Rt	1	2	490	450	3100	ⅡB	7.6	4.5	1.6	53	142	4.4	148	14	93.7	0.2	2	1	1	1	47	12	1
347		0		F	81	23.9	ad	0	0	0	0	0	0	0	1	2.28	108.6	1.39	99.3	71.75	Lt	1	1	278	170	1600	ⅡA	7.4	4.4	1.9	53.5	141	3.4	99	12.3	97.2	0.12	2	0	0	1	53	7	1
348		0		M	60	24.5	ad	0	0	0	0	0	0	0	0	2.81	81.4	2.27	84.1	65.15	Rt	0	1	270	250	2500	ⅠB	6.5	3.7	2	47	141	4.5	110	14.3	103.2	0.12	2	1	1	1	29	7	0	0
349		0		M	72	27.2	ad	0	0	0	0	0	0	0	0	3.35	103.1	2.3	98.7	71.24	Lt	0	1	370	5	2550	ⅠB	7.3	4.5	2.6	58	141	4.2	112	15	97.7	0.37	3	1	1	1	13	12	0	0
350		0		F	59	20.4	ad	0	0	0	0	0	0	0	0	2.92	113.2	2.44	109.9	75.08	Rt	1	1	258	120	2200	ⅡB	7.2	3.6	2.2	47	138	4	94	11.4	94.9	1.1	2	1	1	0	46	14	0	0
351	Air leakage over 7 days	0		M	83	23.1	sq	1	0	1	0	0	0	0	0	3.36	115.5	2.12	122.5	78.78	Rt	1	1	336	230	1400	ⅠB	8.3	3.2	1.1	37.5	134	4.3	94	12.6	98.4	1.78	2	1	1	1	28	65	1
352		1	3	M	72	24	ad	1	0	1	0	0	0	0	0	2.89	94.4	1.94	97	70.95	Rt	1	1	188	5	1400	ⅡA	6.9	4.2	3.3	58.5	142	4.5	115	13.4	98.4	0.04	2	1	1	1	34	8	0	0
353	other	0		M	73	22.6	ad	1	1	0	0	0	0	0	0	2.65	92.7	1.8	81.1	62.53	Rt	0	1	257	5	2000	ⅠA	7	4.1	1.5	48.5	142	3.7	107	13.9	92.3	0.12	2	1	1	1	102	8	1
354		0		F	78	20.1	ad	0	0	0	0	0	0	0	1	1.87	77.6	1.62	94.7	69.39	Rt	0	0	85	5	1400	ⅠA	7.1	4.1	1.8	50	140	4.7	75	12	97.7	0.06	2	0	0	1	16	8	0	1
355	Air leakage over 7 days	0		M	83	20.2	sq	0	0	0	0	0	0	0	0	2	63.1	1.49	62.9	53.28	Rt	1	2	240	130	2400	ⅡA	6.5	3.6	2.4	48	140	4.3	128	12.1	95.2	0.15	2	1	1	1	116	13	1
356		1	4	M	81	21.6	ad	0	0	1	1	1	1	0	1	3.17	94.6	1.71	67.6	55.34	Rt	0	1	180	60	1900	ⅠA	7.2	4.5	1.6	53	138	4.2	112	13.4	97.3	0.06	1	1	1	1	68	9	1
357	Air leakage over 7 days	0		M	71	18.5	ad	0	0	0	0	0	0	0	1	2.77	78	1.83	65.6	55.11	Lt	1	2	199	80	1700	ⅢA	7.5	3.8	1.7	46.5	141	3.8		13.8	99.1	1.8	2	1	1	1	19	10	0	1
358	Air leakage over 7 days	0		F	51	17.6	ad	0	0	0	0	0	0	0	0	3.79	117.7	3.2	126.5	79.53	Lt	1	2	618	220	3450	ⅡA	7.3	4.1	1.8	50	135	3.9	141	13	106.5	0.07	2	1	1	1	36	5	1
359		0		F	75	20.3	ad	0	0	0	0	0	0	0	0	2.95	130.5	2.39	144.8	81.02	Rt	0	1	255	100	2200	ⅠB	7	4.2	1.6	50	141	4.2	101	12	96.4	0.01	2	1	1	1	27	22	1
360	Air leakage over 7 days	0		M	70	21.4	clear cell adenocarcinoma	0	0	0	0	0	0	0	1	4.05	115.4	2.66	96	69.98	Rt	0	1	279	150	1900	ⅠA	7.3	4.5	1.1	50.5	141	4	134	14.2	94.3	0.05	1	0	0	1	79	6	1
361		0		F	85	21.4	ad	1	0	1	0	0	0	0	0	2.07	96.7	1.73	117.7	77.6	Rt	0	1	298	160	1800	ⅠA	6.7	3.8	1.2	44	141	4.1	84	13.4	99	0.16	2	0	0	0	41	15	1
362		0		M	63	25.2	sq	0	0	0	0	0	0	0	0	3.84	103.2	3.01	100.3	72.24	Lt	0	1	323	150	1800	ⅠA	8	4.7	1	52	141	4.4	99	12.8	90.6	0.04	2	1	1	1	69	9	1
363		0		M	73	28.3	ad	1	0	0	0	0	0	0	1	3.94	100.5	3.43	112.1	75.71	Rt	0	1	335	10	1800	ⅠA	7.5	4.1	1.2	47	142	4.3	122	14.5	102.3	0.13	2	1	1	0	48	4	1
364		0		M	44	20.6	plemorphic carcinoma	0	0	0	0	0	0	0	0	5.02	117	3.47	95.3	69.76	Rt	1	1	261	150	2000	ⅠB	7.1	4.4	0.9	48.5	134	4.5	126	16.1	96.2	0.04	2	0	0	1	55	9	1
365		0		M	82	18.2	sq	0	0	0	0	0	0	0	1	4.3	134.4	3.15	131.3	80.06	Rt	0	1	356	120	1750	ⅠB	6.9	4.2	2	52	139	4.1	124	14.2	95.2	0.03	3	1	1	1	30	10	1
366		0		F	79	23.6	ad	1	0	0	0	0	0	0	1	2.37	103.9	1.61	100	72.01	Rt	1	2	381	210	2500	ⅡB	6.7	4.1	1.2	47	138	5.2	97	12.2	94.4	0.19	2	1	1	1	2	35	0	0
367	Atrial fibrillation	1	1	M	74	22.9	sq	0	0	0	0	0	1	0	1	3.26	110.5	2.47	108.3	74.78	Rt	0	0	112	5	1750	ⅠA	6.5	3.5	0.9	39.5	124	4.1	85	10.4	96.7	0.11	3	1	1	1	42	12	0	1
368		0		F	51	19.8	ad	0	0	0	0	0	0	0	0	3.26	110.1	2.28	97	70.81	Rt	1	1	234	190	1700	ⅠB	8	4.4	2.6	57	142	4.4	120	15.6	102.3	1.66	3	1	1	1	47	12	0	0
369	Air leakage over 7 days	0		M	64	20.2	sq	1	0	0	0	0	0	0	0	3.68	98.4	2.98	99	71.71	Rt	0	1	301	85	3750	ⅠA	6.4	3.9	1.3	45.5	141	5.1	115	15.3	97.8	0.02	2	0	0	1	72	12	1
370		0		F	88	22.8	ad	0	0	1	0	0	0	0	0	2.76	134	2.02	146.4	81.09	Rt	0	0	54	5	1100	ⅠA	7.2	3.8	1.6	46	139	4.2	132	15.6	91.5	0.12	2	1	1	1	24	4	1
371		0		M	70	21.8	ad	0	1	0	0	0	0	0	0	4.27	125.6	2.57	95.5	69.89	Rt	1	2	266	290	3200	ⅡA	7.2	3.8	1.7	46.5	140	4.6	88	11.4	88.7	0.33	2	1	1	1	51	6	1
372		0		M	65	20	ad	0	1	0	0	0	0	0	0	3.91	101.6	3.27	105.8	74.1	Lt	1	1	177	120	2200	ⅢA	6.4	4.1	1.2	47	139	4.5	89	11.2	92.1	0.05	2	1	1	1	60	7	1
373		0		F	60	30.8	sq	0	0	0	0	0	0	0	0	2.22	79.3	1.51	70.2	56.3	Rt	1	2	260	190	3100	ⅠB	6.2	3.9	2.2	50	144	4	75	15.2	95.6	0.04	2	1	2	1	112	19	1
374	Atrial fibrillation	0		F	72	21.1	ad	0	0	0	0	0	0	0	0	2.87	104	2.53	125.9	79.43	Rt	0	1	217	160	950	ⅠA	7	4.2	1.8	51	141	4.6	97	13.8	102.4	0.04	2	1	1	0	37	9	1
375		0		F	76	21.1	ad	0	0	0	0	0	0	0	0	2.84	121.9	1.84	109.5	75	Rt	1	1	301	220	2200	ⅢA	7.3	3.9	1.2	45	138	4.5	86	13.9	105.1	0.21	2	1	1	0	12	21	0	0
376		0		F	54	24.1	ad	1	0	0	0	0	0	0	0	2.91	100.7	2.27	99.6	71.99	Rt	1	0	300	30	1850	ⅠB	7.6	3.8	1.7	46.5	148	3.4	133	10.8	110.9	0.76	2	0	0	1	6	27	1
377		0		M	52	24.9	ad	0	0	0	0	0	0	0	0	4.87	113.5	3.01	84.6	65.34	Lt	1	2	343	180	2300	ⅠA	6.4	3.9	2.2	50	141	4.3	98	12.8	94.4	0.17	2	1	1	1	51	12	0	1
378		0		M	78	27.4	ad	0	1	0	0	0	0	0	0	3.78	113.2	2.94	115.3	76.8	Rt	1	1	277	125	1440	ⅠA	6.6	4.2	0.9	46.5	142	4.4	150	13.7	101.9	0.03	2	1	1	0	37	12	0	1
379		0		F	82	20.1	ad	1	0	0	0	0	0	0	0	2.48	112.2	1.89	122.7	78.81	Rt	1	1	313	180	1300	ⅠA	6.3	3.9	0.7	42.5	140	4.5	93	12.5	103.9	0.05	2	1	1	1	32	17	0	1
380	Atrial fibrillation, Pneumonia	0		M	77	23.5	sq	1	0	0	0	0	0	0	1	2.23	65.4	1.59	60.7	52.3	Rt	1	1	256	190	1400	ⅠB	8	4.7	1.5	54.5	140	4	108	12.8	99.9	0.07	2	1	1	1	5	28	1
381		0		M	82	22.2	ad	1	0	0	0	0	0	0	1	4.79	128.8	2.73	96.8	70.64	Rt	1	1	164	90	1250	ⅠA	7.5	3.8	1.4	45	138	4.1	97	14.2	98.4	0.27	2	1	1	1	62	10	1
382		0		F	71	21.8	ad	1	0	0	0	0	0	0	0	2.53	112.4	1.76	105.4	74.03	Lt	1	1	482	175	3500	ⅢA	7.1	3.8	1	43	140	4.4	84	12.6	100.7	1.76	2	1	1	1	60	10	1
383		0		M	56	18.5	sq	0	0	0	0	0	0	0	0	4.21	99.3	3.15	90.5	68.22	Lt	1	2	420	700	4500	ⅢA	7.8	4	1.7	48.5	138	4.2	116	13.6	95.8	0.45	2	1	1	1	32	32	0	1
384		0		M	77	24.5	ad	1	0	0	0	0	0	0	0	3.21	97.9	2.18	86.5	66.35	Rt	0	1	246	30	1700	ⅠA	7.1	4.4	1.3	50.5	141	4.1	106	13.3	83.5	0.09	2	1	1	1	61	8	1
385		0		F	72	21.6	ad	0	0	0	0	0	0	0	1	3.27	119.3	2.62	131	80	Lt	1	1	289	230	1700	ⅠA	7.9	4.8	1.3	54.5	138	4.1	93	15	95.8	0.39	2	0	0	1	33	13	1
386		0		M	81	26.5	ad	1	0	0	0	0	0	0	1	2.84	88.5	2.12	87.6	67.02	Lt	1	2	220	130	2200	ⅡB	8.2	4.2	1	47	139	3.9	97	11.6	79.8	1.01	3	0	0	1	91	13	1
387		0		M	49	24.2	ad	0	0	0	0	0	0	0	0	4.49	97	2.74	71	56.46	Lt	1	1	291	425	3000	ⅢA	8.1	4.1	2.3	52.5	137	3.9	212	15.8	94	0.72	2	1	2	1	112	17	1
388	Air leakage over 7 days	0		F	65	19.1	ad	0	0	0	0	0	0	0	1	2.88	104	2.02	96.7	70.59	Rt	0	1	253	70	1700	ⅠB	6.8	4.1	1	46	143	3.8	101	11.4	95.5	0.07	2	1	1	1	74	12	1
389		0		M	64	22	ad	0	0	0	0	0	0	0	0	4.1	110.8	3.11	104.7	73.54	Lt	1	1	212	60	1900	ⅡA	7.3	4.6	1.7	54.5	140	4.2	94	12.7	91	0.04	2	1	1	0	63	14	1
390		0		M	72	21.2	ad	0	0	0	1	0	0	0	0	3.79	110.2	2.68	99.3	71.77	Lt	1	1	305	260	3000	Ⅳ	7.2	4.6	2.2	57	139	4.7	104	15.3	98.9	0.09	2	0	0	1	51	13	0	0
391		0		M	83	21.2	sq	0	0	0	1	0	0	0	0	3.42	109.6	2.2	94.4	69.27	Lt	1	1	232	80	2200	ⅠA	6.8	4.4	1.3	50.5	141	4.5	92	13.9	98.6	0.12	2	1	1	1	82	11	1
392	other	0		M	78	26.9	sq	1	0	0	0	0	0	0	1	2.7	83.9	1.64	66.7	55.31	Rt	1	2	295	80	2450	ⅠB	7	3.8	1.5	45.5	141	4.3	90	11.6	82.3	0.11	1	1	1	1	0	18	0	0
393		0		F	77	17.9	ad	0	0	0	0	0	0	0	1	2.2	96.1	1.6	97	70.87	Rt	0	1	277	20	1350	ⅠA	6.5	3.8	1.1	43.5	137	4.5	263	11.1	88.8		2	0	0	1	75	7	1
394		0		M	61	29.1	ad	0	0	0	0	0	0	0	1	4.53	102.5	3.4	95	69.62	Rt	0	1	270	150	2200	ⅠA	7.2	4.5	6.5	77.5	139	4.3	197	12.1	94.2	0.12	2	1	1	1	75	19	0	1
395		0		M	76	20.2	ad	1	0	0	0	0	0	0	1	3.97	107	3.29	114.6	76.55	Rt	1	1	238	80	1100	Ⅳ	6.6	3.5	0.9	39.5	140	3.8	101	9.8	93	1.85	2	0	0	0	47	13	0	1
396		0		F	78	25.4	ad	0	1	0	0	0	0	0	0	2.63	125.8	2.26	151.7	81.33	Rt	0	1	265	15	1700	ⅡA	7	4.7	2.1	57.5	142	4.3	91	14	94.2	0.06	2	1	1	1	27	10	1
397	other	0		M	83	21.9	sq	0	1	0	0	0	0	0	0	3.15	93.2	2.09	82.6	63.74	Lt	0	1	204	20	1800	ⅠA	7.2	4.5	1.5	52.5	142	4.4	163	13.9	89.3	0.02	2	1	1	1	100	7	1
398		0		M	71	22.5	ad	0	0	0	0	0	0	0	0	3.93	115.6	3.33	124.7	79.27	Rt	1	1	204	25	1500	ⅠB	7.5	4.6	2.9	60.5	137	4.3	106	14.5	91.1	0.07	2	0	0	1	36	7	1
399		0		F	62	22.9	ad	0	0	0	0	0	0	0	1	2.23	82	1.65	78.9	60.98	Rt	0	1	160	40	2400	ⅡB	6.9	3.8	1.7	46.5	143	5.2	110	12.5	86.5	0.21	2	1	1	1	97	9	1
400		0		M	79	25.4	ad	1	1	0	0	0	0	0	0	2.26	67.5	1.69	66.3	55.26	Rt	1	1	277	230	2350	ⅠA	7.5	4.6	1.3	52.5	140	4.6	140	13.2	93.4	0.15	1	1	1	1	55	12	0	0
401	Air leakage over 7 days	0		M	67	22.9	sq	0	0	0	0	0	0	0	1	3.77	104.1	2.32	80.6	61.99	Lt	1	1	317	160	2350	Ⅳ	7.2	4.3	1.5	50.5	144	4.2		12.7	99.2	0.09	2	1	1	1	29	12	0	1
402		0		M	82	24.2	ad	0	1	0	0	0	0	0	0	3.42	104.3	2.35	95.1	69.72	Lt	1	1	268	20	1700	ⅠB	7.4		1.4	7	139	3.9	108	14.4	94	0.03	2	1	1	1	79	11	1
403	other	0		M	69	22.5	sq	0	0	0	0	0	0	0	0	3.51	98	2.53	89.4	67.82	Lt	1	2	285	160	2900	ⅠB	7.2	4.4	0.5	46.5	138	4.8	106	12.5	94.9	1.27	1	1	1	1	87	10	1
404	other	0		F	46	23.8	Atypikal adenomatous ｈｙｐerplasia	0	0	0	0	0	0	0	0	3.18	102.3	2.72	108.8	74.88	Lt	0	1	191	30	1400	ⅠA	6.9	4.2	1.1	47.5	143	4	99	13.2	97.9	0.02	1	1	1	1	56	10	1
405		0		M	61	21	ad	0	0	0	0	0	0	0	0	4.61	113	3.14	94.9	69.51	Lt	0	0	98	5	1400	ⅠA	7.1	4.1	1.5	48.5	140	4.4	94	13.1	92.4	0.07	2	0	0	1	80	7	0	1
406	Air leakage over 7 days	0		M	67	20.3	sq	1	0	0	0	0	0	0	0	3.18	81.3	1.81	58.2	49.02	Rt	1	1	210	210	2600	ⅠB	6.9	4.3	2.1	53.5	140	4.4	109	14	91.3	0.46	1	1	1	1	118	9	1
407	Wound infection	0		M	72	25.9	ad	0	0	0	0	0	0	0	0	3.96	109.4	2.52	88.4	67.2	Rt	1	2	387	280	3600	ⅡA	6.3	4.3	1.8	52	144	4.2		12.2	92.6	0.15	1	1	1	1	30	30	0	0
408		0		F	70	18.3	ad	0	0	0	0	0	0	0	0	2.96	113	2.46	127.5	79.6	Rt	0	1	391	30	1810	ⅠB	7.2	4.5	1.4	52	131	4.6	144	15.9	96.4	0.04	2	1	1	1	37	10	1
409		0		M	54	25	sq	0	1	0	0	0	0	0	0	2.82	80.1	2.42	82.6	63.86	Lt	1	2	270	250	3300	ⅡA	7.2	4.4	1.9	53.5	133	4.8	92	14.1	41.8	0.31	2	1	1	1	100	15	1
410		0		M	75	18.1	sq	1	0	0	0	0	0	0	0	3.03	81.7	1.12	38.8	40.84	Rt	1	1	277	220	2200	ⅡA	7	4.5	1.8	54	140	4.3	151	15.1	98.8	0.21	3	1	1	1	122	11	1
411	other	0		F	84	24.4	ad	0	0	1	0	0	0	0	0	2.08	101.5	1.43	101.4	72.4	Rt	0	0	101	5	1300	ⅠA	7.7	4.6	2.1	56.5	140	4.3	111	14.2	92.9	0.05	2	0	0	0	35	4	1
412		0		M	66	21.2	ad	0	1	0	0	0	0	0	0	3.52	96.4	2.67	91.4	68.66	Rt	0	1	267	100	2000	ⅠA	6.6	4.3	0.9	47.5	142	4.8	120	13.9	93	0.02	2	1	1	1	83	10	1
413		0		M	85	23.8	typical carcinoid	0	0	0	0	0	0	0	0	3.45	102.7	2.56	102.4	73.05	Rt	0	1	274	50	1800	ⅠA	6.8	4.6	2.8	60	140	4.5	86	12.7	100.1	0.18	2	1	1	1	62	8	1
414		0		M	73	20.2	ad	0	0	1	0	0	0	0	0	3.94	113.2	3.23	118.8	77.98	Rt	0	2	290	20	2050	ⅠA	6.7	4	1.9	49.5	140	4.4	100	11.9	92.8	0.01	1	1	1	1	42	5	1
415	Chylothorax	0		M	74	19.8	lcc	0	0	0	0	0	0	0	1	3.19	98.5	2.02	80.5	61.85	Lt	1	2	385	710	3400	ⅢA	7.4	4.3	2.2	54	139	3.9	93	13.3	95.8	0.14	2	1	1	1	11	18	0	0
416		0		M	42	32	atypical carcinoid	0	0	0	0	0	0	0	0	4.44	108	3.77	107.4	74.46	Rt	1	1	244	90	700	ⅠB	6.9	3.9	1.5	46.5	139	4.4	97	13.1	102.5	0.17	3	1	1	1	57	10	1
417		0		M	62	26	ad	1	0	0	0	0	0	0	0	3.82	96.2	3.16	98.4	71.2	Rt	1	1	219	125	2700	ⅡB	7.9	4.3	1.8	52	141	4.8	97	11.5	105.5	0.92	2	1	1	1	6	22	0	1
418		0		M	62	22.2	sq	0	0	0	0	0	0	0	0	3.46	92	2.61	88.5	67.61	Lt	1	1	226	100	2550	ⅠA	6.2	4.2	0.8	46	139	4.4		12.5	83.5	0.08	2	1	1	1	90	12	1
419		0		M	74	24.4	ad	0	0	0	0	0	0	0	0	4.37	136.6	3.02	122.3	78.78	Rt	0	1	255	110	1500	ⅠA	7.5	4.6	1	51	140	4.5	104	13.9	93	0	2	1	1	0	40	8	1
420		0		M	65	25.6	ad	0	1	0	0	0	0	0	0	4.56	121.9	3.27	109	74.89	Rt	1	1	290	90	1150	ⅢA	7		1.5	7.5	140	4.5	90	13.1	91.7	0.06	1	0	0	1	54	8	1
421		0		F	72	26	ad	1	0	0	0	0	0	0	0	3.43	135.6	2.18	117.8	77.64	Lt	1	1	285	125	1800	ⅢA	7	4.3	2.1	53.5	136	3.5	171	15.5	99.7	0.05	2	1	2	1	44	10	1
422		0		M	61	22.6	ad	0	0	0	0	0	0	0	0	4.56	106	2.89	82.8	64.02	Rt	1	1	239	600	1700	ⅠB	6.7	3.7	1.3	43.5	142	4.2	162	9.5	103.7	0.6	3	1	1	0	100	14	0	0
423		0		M	78	29.1	sq	0	1	0	0	0	0	0	0	3.65	104	2.02	75.1	58.63	Rt	0	1	202	60	2300	ⅠA	7.1	4.3	1.5	50.5	139	4.2	163	15.6	96	0.04	1	0	0	1	80	8	0	0
424		0		M	65	23.1	plemorphic carcinoma	0	0	0	0	0	0	0	0	4.54	115.8	3.72	118.1	77.78	Rt	0	1	230	10	1400	ⅠB	7.5	4.5	1.3	51.5	140	3.9	112	13.6	100.4	0.02	2	1	1	1	42	8	1
425		0		M	67	24.9	ad	1	0	0	0	0	0	0	0	3.92	108.3	2.91	101	72.32	Rt	0	1	259	130	1550	ⅠA	7	4.1	1.5	48.5	146	3.9	133	13.9	97.7	0.1	2	1	1	0	43	10	1
426		0		M	36	22.9	typical carcinoid	0	0	0	0	0	0	0	0	4.9	105.4	4.29	107	74.41	Lt	0	0	128	5	1650	ⅠA	6.8	4.1	2.1	51.5	142	4.3	95	13	93.2	0.04	3	1	1	1	57	8	1
427		0		M	58	23.9	ad	0	0	0	0	0	0	0	0	5.22	137.7	4.03	130	79.8	Rt	1	2	289	80	1500	ⅡA	7.6	4.1	1.2	47	141	4	92	13.7	98.4	0.06	2	1	2	1	33	18	0	1
428		0		F	67	22.6	ad	0	0	0	0	0	0	0	0	2.93	116.7	2.17	114.8	76.65	Rt	1	2	436	495	2550	ⅡB	7.6	3.9	2	49	134	4.6	134	16.9	87.6	1.45	2	1	1	1	7	10	0	0
429		0		F	85	23.8	ad	1	0	1	0	0	0	0	1	2.43	110	1.9	125.8	79.41	Lt	0	0	88	10	1255	ⅠB	7.4	4.3	1.6	51	141	4.7	86	13.2	86.5	0.06	2	0	0	1	38	5	1
430		0		F	84	17.8	ad	0	0	0	0	0	0	0	0	2.39	105.8	1.97	126.3	79.52	Rt	0	1	272	50	2200	ⅠA	7.2	4.3	1.6	51	138	4	96	12.5	95.5	0	1	0	0	1	36	7	1
431		0		M	73	27.1	sq	0	0	1	0	0	0	0	0	3.03	84.6	2.32	82.9	64.31	Rt	1	1	168	50	1900	ⅠB	7.1	4.4	1	49	143	4.1	100	15.3	89.6	0.06	2	1	1	1	48	8	0	0
432		0		M	65	24.2	ad	0	0	0	0	0	0	0	0	4.35	119.2	3.61	123.6	78.87	Lt	0	1	298	50	1700	ⅠB	7	4.3	0.9	47.5	140	4.4	100	13.5	91.9	0.03	2	1	1	1	39	10	1
433		0		M	66	21.3	sq	0	0	0	0	0	0	0	0	4.38	120	2.31	79.4	61.22	Lt	0	1	264	20	2300	ⅠB	7.1	4.5	1	50	140	4.2	98	12.9	89.8	0.03	1	0	0	1	105	7	1
434		0		F	68	20.8	ad	0	0	0	0	0	0	0	0	2.7	104.2	2.22	115	76.75	Lt	0	1	150	5	1600	ⅠA	7.5	4.9	2.6	62	144	4.2	95	12.6	101.3	0.04	2	1	1	1	49	8	1
435		0		M	87	20.6	sq	0	0	0	1	0	0	0	0	3.41	98	1.67	64.7	53.87	Lt	0	0	62	5	1950	ⅠA	9.9	3.2	1.6	40	139	4.2	95	12.5	99.7	1.26	2	1	1	0	57	4	0	1
436		0		M	77	22.7	ad	1	0	0	0	0	0	0	0	4.03	116.1	2.38	89.1	67.81	Rt	0	1	316	325	2700	ⅠB	6.9	4.7	2	57	139	4.2	116	15.6	99.1	0.04	2	1	1	1	58	23	0	0
437		0		F	74	25.7	ad	0	0	0	0	0	0	0	1	2.82	113.7	2.28	127.4	79.59	Rt	0	1	247	5	1700	ⅠA	7.7	4.4	1	49	138	4.4	113	16	92.1	0.04	2	1	1	1	32	6	1
438		0		M	67	18.9	ad	0	0	0	0	0	0	0	1	3.33	95.4	2.92	105	73.86	Rt	0	1	231	50	1350	ⅢA	6.6	4.5	2.2	56	140	3.9	106	13.3	97.1	0.04	2	1	1	1	4	3	1
439		0		F	67	25.2	ad	1	0	0	1	0	0	0	0	2.86	116.7	2.35	127.7	79.7	Lt	0	1	225	100	1300	ⅠA	7	4.2	1.3	48.5	141	4.3	109	12.6	98.2	0.02	1	0	0	1	36	7	1
440		0		F	77	24.7	ad	0	0	0	0	0	0	0	1	3.65	162.9	2.65	164.6	81.5	Rt	0	1	279	30	1500	ⅠA	7	4.3	1.5	50.5	140	4.1	93	14.8	92.3	0.04	2	1	1	1	27	9	1
441		0		M	67	19.2	ad	0	0	0	0	0	0	0	0	4.14	103.8	3.06	96.5	70.45	Lt	1	1	242	80	1400	ⅡB	6	3.6	1.3	42.5	138	4.1	101	13.1	101.1	1	2	0	0	1	36	13	0	0
442		0		M	69	24.3	ad	0	1	0	0	0	0	0	0	3.07	84.1	2.18	75.7	60.47	Lt	1	1	151	30	2100	ⅡB	7.5	5	1.6	58	140	3.6	100	14.5	94.1	0.05	2	1	1	1	108	12	1
443		0		F	78	21.4	ad	1	0	0	0	0	0	0	0	3.22	123.4	2.49	127.7	79.64	Lt	0	1	226	10	1450	ⅠA	7.1	4.2	1.2	48	140	4.4	97	12.4	96.6	0.11	2	1	1	1	37	7	1
444		0		F	77	22.9	ad	0	0	0	0	0	0	0	1	2.37	136.2	1.36	108.8	74.87	Rt	0	1	270	150	1700	ⅠA	6.1	3.8	2.4	50	138	4.1	195	11.5	92	0.01	2	1	1	1	11	9	0	0
445		0		M	70	27.8	ad	0	0	1	0	0	0	0	0	3.26	94.8	2.48	93.6	68.99	Rt	1	1	295	135	3300	ⅢA	7.1	4.7	1.3	53.5	141	4.3	95	15.5	94.2	0.23	2	1	1	1	48	14	0	0
446		0		M	66	25.7	ad	1	0	0	0	0	0	0	1	3.82	99.2	2.7	88.5	67.59	Lt	0	1	242	5	3300	ⅠB	7.4	4.4	1.2	50	137	4.7	117	13.5	91.7	0.56	2	1	1	1	91	6	1
447		0		M	64	18	sq	0	0	0	0	0	0	0	1	2.99	88.5	2.76	105.7	74.06	Lt	0	0	83	40	1190	ⅠA	7.1	4.6	1.7	54.5	141	4.2	139	14.1	92.1	0.27	2	0	0	1	60	6	1
448	Pneumonia, Wound infection	0		M	73	29.8	sq	0	0	0	0	0	0	0	1	3.89	93.3	3.04	91	68.57	Lt	0	1	209	90	1200	ⅠA	6.5	4.4	1.6	52	142	5.4	96	13.6	91.9	0.11	2	1	1	1	86	7	1
449		0		F	81	20.9	sq	1	0	0	0	0	0	0	0	1.85	82.6	1.24	75.2	59.06	Rt	1	1	235	70	2100	ⅢA	7.3	4.4	0.9	48.5	141	4.2	100	13.8	96.2	0.04	1	1	1	1	107	9	1
450		0		F	79	27.4	ad	1	0	0	0	0	0	0	0	2.52	99.6	1.96	103.7	73.29	Lt	0	1	283	60	1600	ⅠB	6.8	4.6	2	56	142	4.2	96	13.8	99.4	0.02	2	1	1	1	64	6	1
451	Air leakage over 7 days	0		M	68	23	ad	0	0	0	0	0	0	0	1	3.17	114.9	1.49	72.3	56.99	Rt	1	2	340	250	2700	ⅢA	6.8	4	1.9	49.5	141	5.3	98	13.1	95.9	0.27	2	1	2	1	18	10	0	1
452	Wound infection	1	4	M	69	20.1	sq	0	1	0	1	0	0	0	0	3.16	97.2	2.53	102.4	73.07	Lt	0	1	358	260	2050	ⅡA	7.6	4.4	1.2	50	139	4.1	98	14.4	94.9	0.15	2	0	0	1	66	7	1
453		0		F	78	20.2	ad	1	0	0	0	0	0	0	0	3.32	124.3	2.69	134.5	80.22	Rt	0	1	275	70	1560	ⅠB	6.6	4.3	1.2	49	142	4	89	12	96.3	0.01	2	1	1	1	33	6	1
454	Wound infection	0		M	64	26.7	sq	0	0	0	0	0	0	0	0	2.99	94	2.21	99.5	71.88	Rt	1	1	185	160	2350	ⅡA	6.8	4.2	1.7	50.5	139	4	92	12.6	90.1	0.02	1	0	0	1	59	7	1
455	Air leakage over 7 days	0		M	68	19.7	ad	0	0	1	0	0	0	0	0	3.67	107.3	2.8	106.1	74.16	Rt	1	1	192	30	1150	ⅠB	7.2	3.9	0.7	42.5	138	4.7	82	8.4	94.9	0.36	2	1	1	1	58	12	1
456	Wound infection	0		M	74	22.1	ad	1	0	0	0	0	0	0	0	2.92	90.4	1.7	62.5	53.1	Rt	0	1	287	410	3200	ⅠA	7.2	4.4	1.6	52	143	4.1	93	12.5	72.1	0.08	3	1	1	1	6	6	0	0
457		0		F	80	19.9	ad	0	0	0	0	0	0	0	0	2.78	106.1	2.19	112.3	75.83	Lt	0	1	273	50	1200	ⅠA	7.5	4.7	1.3	53.5	143	4.6	100	13.9	100.8	0.08	2	1	1	1	51	6	1
458		0		M	65	19.4	small	0	0	0	0	0	0	0	0	3.19	89.6	3.04	110.1	75.14	Lt	0	1	213	50	1570	ⅠB	7	4.5	1.9	54.5	145	4.5	93	12.8	102	0.03	2	1	1	1	52	8	1
459		0		M	60	20.2	adsq	1	0	0	0	0	0	0	0	3.11	95.7	2.46	100	72.08	Lt	0	0	172	20	1700	ⅠA	7.5	4.1	1.3	47.5	141	3.9	149	12	94.6	0.05	2	1	1	1	68	4	1
460		0		F	64	20.5	ad	0	0	0	1	0	0	0	0	3.89	140.9	2.84	135.9	80.28	Lt	0	1	249	40	1700	ⅠB	7.9	4.6	2	56	141	3.8	99	12.8	97	0.02	2	1	1	1	31	9	1
461		0		F	65	19.9	ad	0	0	0	0	0	0	0	0	2.98	113.7	2.24	113.1	76.05	Lt	1	2	276	120	1550	ⅢA	6.7	4.1	1.9	50.5	141	4.2	147	16.7	93.2	0.17	2	1	1	1	10	10	0	0
462		0		F	60	21.4	ad	0	0	0	0	0	0	0	0	3.04	116	2.37	116.2	77.19	Rt	1	1	272	25	1350	ⅠA	6.4	3.9	0.9	43.5	143	3.8	110	13.5	102.1	0.08	3	1	1	1	47	11	1
463		1	1	M	66	28.6	sq	0	0	0	1	0	0	0	0	3.84	94.8	2.76	85.2	65.53	Lt	1	1	297	250	4200	ⅡA	6.6	3.7	2.1	47.5	137	4.7	101	13	96.6	0.49	2	0	0	1	41	19	0	0
464		0		M	72	28.1	sq	1	0	0	0	0	0	0	0	3.4	98	2.66	98.2	71.16	Lt	0	1	311	300	1750	ⅢA	6.9	3.8	2.2	49	138	4.1	89	10.7	103	4.97	2	1	1	1	14	12	0	0
465	Atrial fibrillation	0		M	79	27.2	ad	0	1	0	0	0	0	0	0	2.94	86.5	1.96	75.7	60.18	Rt	1	1	176	30	1600	ⅡB	6.2	3.6	1.7	44.5	144	4.5	83	10.6	95.1	0.15	2	1	1	1	1	44	0	0
466	Atrial fibrillation	0		F	73	19.2	ad	1	0	0	0	0	0	0	0	2.62	119.1	2.04	129.9	79.79	Lt	1	1	186	5	1200	ⅠB	7	4.4	1.4	51	142	4.1	101	12	97.1	0.09	2	1	1	1	35	7	1
467	other	0		M	55	23.7	ad	1	0	0	0	0	0	0	0	5.78	128.7	4.08	110.6	75.17	Rt	1	2	539	1600	6300	ⅢA	5.8	2.1	0.9	25.5	136	4.2	75	11.9	91.5	23.27	2	1	1	1	5	15	0	0
468		0		M	62	18.6	ad	0	0	0	0	0	0	0	1	3.43	91.7	2.69	88.8	67.77	Lt	0	1	229	70	2600	ⅠA	7.3	4.3	1.2	49	139	4.1	92	13.3	90.6	0.09	2	0	0	0	60	10	1
469		0		M	70	23.4	sq	0	0	0	0	0	0	0	1	3.49	94.3	2.39	81.8	63.1	Rt	0	1	236	100	2800	ⅠA	6.6	4.1	1.9	50.5	140	4.5	122	14.3	102	0.07	2	1	1	1	71	12	0	1
470		0		F	76	18.6	ad	0	0	0	0	0	0	0	0	2.88	123.6	1.95	116.1	77.18	Lt	0	1	216	60	1450	ⅠB	6.3	4.1	1.3	47.5	144	4.1	103	14.1	92.8	0.01	2	1	1	1	0	9	1
471		0		F	68	20.7	ad	0	1	0	0	0	0	0	1	3.18	124.7	2.29	120.5	78.27	Lt	0	1	256	60	1300	ⅡA	6.8	3.7	0.9	41.5	138	4.5	87	13.3	100	1.25	2	0	0	1	43	19	1
472		0		F	80	26.2	ad	0	1	0	0	0	0	0	0	2.73	115.7	1.89	113.9	76.35	Rt	0	0	44	5	1600	ⅠA	7	4.1	1.6	49	140	4.5	110	14.2	103.5	0.04	2	0	0	0	49	4	1
473		0		M	60	22	small	0	0	0	0	0	0	0	1	3.67	92	2.81	86.7	66.79	Rt	0	1	272	120	2850	ⅠA	6.5	4.2	1.7	50.5	140	4.5	114	13.8	95.9	0.04	2	1	1	1	92	8	1
474	other	0		F	73	23	sq	0	0	1	0	0	0	0	0	2.68	111.7	1.92	109.1	74.93	Lt	0	1	238	5	1600	ⅠA	6.3	4.1	1.6	49	141	4	84	13.2	95.8	0.01	2	0	0	0	55	16	1
475	Wound infection	1	1	M	63	28.5	ad	0	1	0	0	0	0	0	1	3.37	86.4	2.37	75.5	60.12	Rt	1	1	260	210	3500	ⅡA	7.1	3.9	3.1	54.5	139	4.1	82	15	96	0.15	2	1	1	1	82	15	0	1
476		0		M	64	22.4	sq	0	1	1	0	0	0	0	0	4.14	105.6	2.56	81.3	62.6	Rt	1	1	202	230	1900	ⅡB	7.2	3.5	2.9	49.5	139	4.4	88	12.6	94.9	14.21	2	1	1	1	101	14	1
477		0		F	67	22.6	ad	1	0	0	0	0	0	0	0	2.95	128.8	2.3	132.9	80.07	Rt	0	1	323	150	2200	ⅠB	7.3	4.2	1.9	51.5	138	4.3	88	16.3	95.9	0.31	2	1	1	1	33	7	0	0
478		0		M	71	25.1	sq	1	0	0	0	0	0	0	0	4.23	115.3	2.19	76	60.47	Rt	1	2	221	160	2200	ⅡA	7.4	4.3	1.4	50	141	3.7	128	12.2	103.7	0.06	2	1	1	1	36	14	0	0
479		0		F	68	21.2	ad	0	0	0	0	0	0	0	0	3.04	117.4	2.22	115	76.71	Rt	0	0	85	5	1600	ⅠB	6.8	4.3	1.1	48.5	138	4.6	120	13.5	102.4	0.06	2	1	1	0	48	4	1
480		0		M	64	24.8	ad	0	1	0	0	0	0	0	0	4.6	114.1	3.86	119.1	78.01	Lt	1	1	184	30	1350	ⅠB	6.6	4	1.1	45.5	141	4	97	12.9	90.4	0.25	1	1	1	1	42	14	1
481	Chylothorax	0		M	64	27	sq	1	0	0	0	0	0	0	0	4.46	105.2	2.8	82.4	63.21	Lt	0	1	256	140	2400	ⅠB	8.1	4.9	1.8	58	141	4.9	100	14.1	88.2	0.14	2	0	0	1	99	9	1
482		0		M	76	20.4	ad	1	0	0	0	0	0	0	0	4.04	118.1	2.96	112.5	75.85	Rt	0	1	362	210	1900	ⅠB	7.8	4.5	4	65	140	4.2	90	12.6	82.1	0.26	2	1	1	1	48	7	1
483		0		F	67	26.4	ad	0	1	0	0	0	0	0	0	3.97	103.1	2.87	94.1	69.23	Rt	1	1	229	150	2100	ⅡB	6.8	4.1	1.8	50	141	4	106	13.7	95.3	0.6	2	1	1	1	79	14	1
484		0		M	67	21.4	sq	1	0	0	0	0	0	0	0	4.14	125.1	3.14	119.4	78.21	Rt	1	1	223	30	1400	ⅢA	7.1	3.4	2.3	45.5	131	4.8	205	14.2	92.4	6.77	2	1	1	1	11	8	0	0
485		0		M	85	26.8	sq	0	0	0	0	0	0	0	1	3.1	106.2	2.1	97.2	71.01	Rt	1	2	507	340	3100	ⅢA	7.8	4.3	1.6	51	138	3.8	106	12.8	85.3	6.27	2	1	1	0	7	10	0	1
486	Air leakage over 7 days	0		M	62	25.8	typical carcinoid	0	0	0	0	0	0	0	0	3.54	89.4	2.81	87.8	67.03	Rt	1	1	351	300	4200	ⅡA	7.4	4.5	1.7	53.5	142	4.7	114	15.4	87.4	0.23	2	1	1	1	21	24	0	0
487		0		F	77	18.4	ad	0	0	0	0	0	0	0	1	2.6	115.6	2.26	140.4	80.77	Rt	0	1	242	40	1700	ⅠA	7.4	4.4	1.9	53.5	137	3.8	85	13.2	92.3	0.05	2	1	1	1	30	12	1
488		0		F	74	26.3	lcnec	1	0	0	0	0	0	0	0	3.61	161.9	2.53	156.2	81.49	Lt	0	0	137	5	1600	ⅠA	8.1	4.8	2.3	59.5	140	4	150	15.1	94.7	0.09	2	0	0	1	26	7	1
489		0		M	79	27.4	ad	0	0	1	0	0	0	0	0	3.55	109.2	2.56	103.6	73.28	Rt	0	0	50	5	1000	ⅠB	7.2	4.2	1.5	49.5	141	4	105	14.2	97.6	0.08	3	0	0	1	17	5	1
490		0		F	70	18.8	ad	1	0	0	0	0	0	0	0	2.6	103.2	1.95	104.3	73.48	Rt	0	1	400	190	2300	ⅠA	7.3	3.9	1.5	46.5	143	4.7	72	14.4	100.7	0.5	3	1	1	1	20	12	0	1
491		0		F	67	23.4	ad	0	0	0	0	0	0	0	0	2.41	93.4	1.53	79.4	61.34	Rt	0	1	347	223	3500	ⅠA	7.2	4.2	2.1	52.5	143	3.9	123	13.5	92.5	0.11	1	1	1	1	93	9	1
492		0		F	72	21	ad	0	0	0	0	0	0	0	0	2.43	90.3	1.61	86.6	66.45	Lt	0	1	253	5	2450	ⅠA	7.3	4.6	1.5	53.5	140	4	120	15.3	96.5	0.05	2	0	0	1	89	7	1
493		0		M	59	27	ad	0	1	0	0	0	0	0	0	4.84	121.9	3.44	105.8	74.07	Rt	1	1	312	230	2200	ⅢA	7.2	4.1	2	51	140	4.1	93	14.2	94.8	0.06	2	1	1	1	24	14	0	0
494		0		M	66	28.1	typical carcinoid	1	0	0	0	0	0	0	0	4.44	117.5	3.5	115.9	77.15	Rt	0	1	220	20	1300	ⅠA	7.1	4.2	3.2	58	142	3.8	95	12.7	98.6	0.03	2	1	1	1	47	10	1
495	Air leakage over 7 days	0		M	66	21.9	sq	1	0	0	0	0	0	0	0	3.58	96	2.47	82.9	64.11	Lt	1	1	145	50	1700	ⅡA	7	4.4	1.2	50	139	4	106	14.8	93.4	0.05	2	0	0	1	68	11	0	1
496		0		F	75	22.3	sq	1	0	0	0	0	0	0	0	2.23	94.1	1.47	86	66.07	Rt	0	0	99	5	1200	ⅠB	7.8	4.1	1.2	47	141	4.4	103	12.5	89.9	0.35	2	0	0	1	25	13	0	0
497		0		F	78	21.3	ad	0	0	0	0	0	0	0	1	1.62	75.3	1.26	81.8	63.1	Rt	1	1	389	295	2100	ⅠA	7.1	4.2	1.8	51	141	4.3	71	13.2	98.1	0.1	2	1	1	1	48	11	1
498		0		M	70	26	ad	0	1	0	0	0	0	0	0	1.76	45.6	1.31	43.1	40.88	Rt	0	1	195	20	1600	ⅠA	6.7	4.1	2.5	53.5	146	4.8	90	12.2	91.9	0.02	2	0	0	1	122	12	1
499		0		F	60	17.3	ad	0	0	0	0	0	0	0	1	3.21	114.6	2.25	104.7	73.52	Rt	1	1	287	40	1500	ⅠB	7.3	4.3	1.5	50.5	139	4.3	108	12.7	100.1	0.03	1	1	1	1	59	10	1
500	Hemothorax	0		M	69	21.5	ad	1	0	0	0	0	0	0	0	5.35	121.3	3.16	90.3	68.22	Rt	1	1	311	260	1700	ⅠA	6.6	4.3	0.8	47	139	3.3	118	14.4	99.9	0.13	3	1	1	0	69	13	0	1
501		0		M	58	24.4	poorly differentiated carcinoma	0	0	0	0	0	0	0	1	3	79.2	1.97	63.5	53.29	Rt	1	1	275	40	2100	ⅠB	6.5	4.2	1.4	49	140	4.2	87	13.1	97.1	0.03	1	1	1	1	110	8	0	1
502		0		M	75	20.5	sq	1	0	0	0	0	0	0	0	4.97	153.9	3.45	138.6	80.62	Rt	0	1	252	5	1600	ⅠA	6.5	4.1	2.3	52.5	141	4.5	105	13.8	86.8	0.08	1	1	1	1	29	6	1
503		0		F	76	20.1	ad	0	0	0	0	0	0	0	0	2.54	108.1	1.66	98.2	71.13	Rt	0	1	276	160	3050	ⅠA	7.9	4.4	2	54	143	4.5	111	14	96.8	0.08	2	1	1	1	74	19	1
504		0		M	53	30.3	ad	0	0	1	0	0	0	0	0	4.73	114.5	3.4	99.4	71.83	Rt	1	1	399	350	2050	ⅡA	7.2	3.9	2.3	50.5	140	4	106	15.1	97	0.99	2	1	1	1	64	21	0	1
505		0		M	63	22.8	ad	0	1	0	0	0	0	0	0	4.99	113.7	2.99	84.5	65.27	Rt	0	1	252	110	1200	ⅠB	8	4.2	1.3	48.5	141	4.6	87	12.7	89.7	0.04	2	0	0	1	60	9	0	0
506		0		M	69	30.7	ad	0	1	0	0	0	0	0	0	3.78	96.9	2.67	86.7	66.52	Rt	1	2	570	1620	4500	ⅢA	5.2	2.4	1	29	130	4.5	74	9.1	83.2	5.61	3	1	1	1	0	29	0	0
507		0		M	70	18.2	ad	0	0	0	0	0	0	0	1						Rt	1	1	323	50	2100	ⅠA2	7.1	4.4	0.9	48.5	142	4.6	109	13.3	91.1	0.03	2	1	1	1	2	8	1
508		0		F	58	19.8	ad	1	0	0	0	0	0	0	1	2.69	105.5	2.2	110	75.09	Rt	0	1	191	70	1800	ⅠA	7.4	4.7	2.7	60.5	139	3.9	95	13.4	94.2	0.03	2	1	1	0	31	20	1
509		0		M	45	23.9	ad	0	0	0	0	0	0	0	0	4.53	112.7	3.46	95.1	69.71	Rt	1	1	304	100	3100	ⅢA	6.6	3.8	1.7	46.5	138	4.1	284	15.1	97.1	0.06	3	1	1	1	41	10	0	0
510		0		M	65	23.3	ad	1	0	0	0	0	0	0	0	4.39	124.7	3.07	109.3	74.94	Lt	1	1	378	350	3300	ⅢA	7.4	4	2.1	50.5	139	3.8	85	13.4	81.8	0.14	2	1	1	1	4	91	0	1
511		0		F	45	16.8	typical carcinoid	0	0	0	0	0	0	0	1	3.32	115.3	2.77	117.9	77.65	Lt	0	1	216	5	1150	ⅠA	7.2	4.1	1	46	141	3.7	100	12.5	96.4	0.5	1	1	1	1	42	13	1
512		0		F	77	23.3	ad	0	0	0	1	0	0	0	0	2.27	100.9	1.87	115.4	76.81	Rt	1	1	354	290	1950	ⅠB	6.6	4.5	2.9	59.5	143	4.4	99	14.9	94.3	0.05	2	1	1	1	48	22	1
513		0		M	82	19.3	sq	0	0	0	0	0	0	0	1	2.28	78.1	1.6	73.4	57.71	Rt	1	0	252	130	1700	ⅢA	7.3	4.2	1.8	51	141	4.3	111	14.1	94.2	0.04	2	1	1	1	92	22	0	0
514		0		M	70	22.3	small	0	0	0	0	0	0	0	1	4.6	122.3	3.06	103.4	73.2	Lt	1	1	211	10	1150	ⅡA	6.8	4	2.1	50.5	140	4.5	90	11.3	92.3	0.06	3	1	1	1	21	10	1
515		1	2	F	72	31.8	ad	1	0	0	1	0	0	0	0	2.26	95.8	1.43	82.7	64	Rt	1	1	280	120	2600	ⅢA	7.2	4.6	2.1	56.5	138	3.9	104	15.9	96	0.06	2	1	1	1	55	8	0	0
516	Wound infection	0		F	70	25.2	ad	1	0	1	0	0	0	0	0	1.96	82.4	1.72	97.2	71.05	Lt	0	1	334	128	2450	ⅠA	7.4	5	1.6	58	139	4	105	15.2	96.9	0.03	2	0	0	0	73	7	1
517		0		F	79	18.8	lcc	0	0	0	0	0	0	0	0	1.96	91.2	1.39	91.4	68.65	Rt	1	1	184	120	1900	ⅠB	7.1	4.2	2.1	52.5	141	4.1		13.7	91.8	0.07	1	1	1	1	60	10	1
518		0		M	73	21.7	sq	1	0	0	0	0	0	0	1	3.49	104.2	2.34	89.7	68.17	Rt	1	1	220	75	2600	ⅡA	7.4	4.8	2.1	58.5	141	4.8	83	15.1	93.3	0.07	2	0	0	1	63	12	1
519		0		F	78	29.9	ad	1	0	0	0	0	0	0	1	1.52	66.1	0.77	47	43.85	Lt	1	1	215	150	2400	ⅠB	7	4.3	1.5	50.5	141	4.3	101	12.1	83.4	0.03	2	1	1	0	66	11	1
520		0		M	62	23.4	ad	1	0	0	0	0	0	0	0	4.41	115.1	3.17	102.3	72.95	Lt	1	1	374	380	1900	ⅠB	7.3	4.3	1.5	50.5	139	4.2	124	14.4	92.9	0.33	2	1	1	1	60	20	1
521		0		M	78	24.1	ad	0	0	1	0	0	0	0	0	4.41	119.8	3	106	74.13	Lt	0	1	346	80	2450	ⅠB	7.5	4.4	1.6	52	139	4.7	104	12.9	89.1	0.06	2	1	2	1	59	21	1
522		0		F	74	21.3	ad	0	0	0	1	0	0	0	0	3.22	144.4	2.19	135.2	80.27	Rt	0	1	356	400	1900	ⅠB	6.5	3.9	1.2	45	141	4.1	226	9.5	88.2	0.06	2	1	1	0	33	14	1
523		0		F	77	21.5	ad	1	0	0	0	0	0	0	0	2.23	91.8	1.82	105.2	74.02	Rt	1	1	372	200	2200	ⅢA	5.8	3.7	1.5	44.5	144	4.2	88	10.7	92.2	0.02	2	1	1	1	40	8	0	0
524		0		M	62	23	ad	0	0	0	0	0	0	0	0	3.58	88.2	3.16	96.3	70.21	Lt	0	1	192	5	1050	ⅠA	6.6	4.2	1	47	142	4.2	100	13.8	94.1	0.14	2	0	0	1	78	6	1
525		0		M	78	22.2	ad	0	0	0	0	0	0	0	1	3.48	95.3	2.51	89.6	67.92	Lt	0	0	72	5	1700	ⅠB	6.5	4.3	1.2	49	143	4.4	93	15.3	97.5	0.17	2	0	0	1	89	9	1
526	Atrial fibrillation	0		M	65	32.6	ad	1	0	0	0	0	0	0	0	3.18	81.5	2.18	69.9	55.67	Rt	1	1	245	310	2000	ⅡA	6.4	3.6	1.3	42.5	141	4.5	81	12.3	93.4	0.07	3	1	1	1	72	27	0	1
527		0		F	71	22.3	ad	0	0	1	0	0	0	0	0	2.07	87.7	1.62	93.1	68.93	Lt	1	1	355	190	2600	ⅠB	7.4	4.3	1.2	49	143	4	92	13.6	84.4	0.21	2	1	1	1	81	10	1
528	Atrial fibrillation, Pneumonia	0		M	76	21.6	ad	1	0	0	0	0	0	0	1	3.84	112.3	2.48	93.9	69.12	Rt	1	1	293	360	2600	ⅢA	6.7	4.3	3.5	60.5	142	4.2	130	16.6	94	0.12	2	1	1	1	18	10	0	0
529		0		F	75	21.3	sq	1	0	0	0	0	0	0	0	2.68	121.8	1.73	108.1	74.73	Rt	0	1	246	70	2550	ⅢA	6.9	4.7	2	57	143	3.8	93	15.3	93.4	0.07	1	1	1	1	54	7	1
530		0		F	71	20.2	ad	0	0	0	0	0	0	0	0	2.53	95.5	1.78	91.8	68.75	Rt	1	1	348	315	3200	Ⅳ	6.8	4.4	0.9	48.5	141	4.6		13.1	84.1	0.17	2	1	1	1	51	12	0	0
531		0		M	77	23.2	ad	0	1	0	0	0	0	0	0	3.32	103.1	2.24	91.1	68.62	Lt	1	2	415	430	3600	ⅠB	7.7	4.4	3	59	137	4.5	101	14.8	93.1	1.09	2	1	2	1	85	19	1
532		0		F	63	19.5	ad	0	0	0	0	0	0	0	0	3.12	106.8	1.91	86	65.97	Rt	1	1	275	200	2800	ⅢA	7.6	4.2	2.8	56	139	4.6	133	16.6	95.9	0.17	2	1	1	1	95	13	1
533	Air leakage over 7 days	0		M	80	19.2	sq	0	0	0	0	0	0	0	0	3.96	114.5	1.98	75.3	59.92	Lt	0	1	275	5	1700	ⅠA	7.2	4.2	1.3	48.5	142	4	118	12.6	97.6	0.07	2	1	1	1	109	7	1
534		0		F	77	30.7	ad	0	0	1	0	0	0	0	0	2.05	95.8	1.78	121.1	78.43	Rt	0	1	274	85	1400	ⅠA	6.5	4.4	1.2	50	140	4.3	95	12.9	96	0.03	2	1	1	1	42	10	1
535		0		F	66	22.9	ad	0	0	0	0	0	0	0	0	2.34	91.4	1.65	85.5	65.6	Rt	1	0	247	70	2150	ⅢA	7.4	3.9	3	54	139	4.3	103	13.4	98.9	2.54	2	1	1	1	11	11	0	0
536		0		M	78	29.6	sq	0	1	1	0	0	0	0	0	2.49	89.9	1.9	90.9	68.48	Lt	1	1	263	375	3350	ⅠB	7	4.4	2.1	54.5	141	4.9	92	13.7	103.9	0.02	1	1	1	1	39	28	0	0
537		0		M	61	27.8	ad	1	0	0	0	0	0	0	0	4.86	121.2	2.69	82.5	63.57	Rt	0	1	228	30	1500	ⅠB	6.7		1.3	6.5	143	3.8	106	11.1	92.4	0.04	2	1	1	1	39	9	1
538	Air leakage over 7 days	0		M	77	26.5	sq	1	0	0	0	0	0	0	1	3.32	114.5	2.14	96.8	70.68	Rt	1	1	210	50	1350	ⅠA	7.1	4.4	1.6	52	138	5.3	124	14.3	95.9	0.33	1	1	1	1	76	9	1
539		0		F	73	22.4	ad	0	0	0	0	0	0	0	0	2.9	128.9	2.38	130.7	79.86	Rt	0	1	242	20	1700	ⅠB	7.2	4.2	0.9	46.5	138	4.6	95	10.8	74.7	0.05	2	1	1	1	43	8	1
540		0		M	61	22.8	ad	0	0	0	0	0	0	0	0	5.18	123	3.13	91.8	68.71	Rt	1	1	330	260	3100	ⅠB	6.9	4.3	2.3	54.5	139	4.2	104	14.9	96.6	0.08	2	1	1	1	86	10	1
541		0		F	74	21.6	ad	0	0	0	0	0	0	0	1	3.17	122.9	2.28	121.9	78.53	Rt	1	1	335	50	2200	ⅠB	7.3	3.9	0.8	43	139	4.7	87	12.7	94.6	1.91	2	1	1	1	40	15	1
542	other	0		M	45	28.1	lcc	0	0	0	0	0	0	0	0	4.18	91.3	3.13	81.1	62.57	Lt	0	1	311	300	2900	ⅠA	7.1		1.5	7.5	141	4.1	103	10.9	89.9	0.07	1	1	1	1	23	8	0	0
543	other	0		M	83	30	sq	1	0	1	0	0	0	0	1	2.17	72.6	1.3	58.3	49.69	Rt	0	1	278	80	1850	ⅠB	7.3	4.2	2.2	53	144	4.4	72	15.6	100	0.08	1	1	1	1	117	9	1
544		0		F	63	20.2	ad	0	0	0	0	0	0	0	0	2.56	97.7	1.71	85.5	65.68	Lt	0	0	108	10	1700	ⅠA	7.4	4.3	1.8	52	143	3.8	116	12.6	93.3	0.16	2	1	1	1	50	14	1
545		0		F	42	21.5	ad	0	1	0	0	0	0	0	0	3.19	99.1	2.7	103.4	73.21	Rt	1	1	487	820	3500	ⅢA	7.4	4.2	0.9	46.5	142	4.1	117	13.1	88.8	0.32	2	1	2	1	25	26	1
546	other	0		F	72	28.6	lcnec	1	0	0	0	1	0	0	0	2.59	100	1.25		81.61	Lt	1	2	230	230	1700	ⅡA	6.7	4.2	0.9	46.5	139	3.5	142	10.6	95.1	0.15	2	0	0	1	25	10	1
547		0		M	76	21.5	ad	1	0	0	0	0	0	0	0	3.36	96.6	2.52	94	69.12	Lt	1	1	220	170	1350	ⅢA	7	3.4	1.6	42	142	4.3	105	10.9	94.6	0.33	2	1	1	1	67	13	0	1
548		0		M	81	23.8	sq	1	0	0	0	0	0	0	1	3.19	91.9	2.12	80.9	62.2	Lt	1	1	290	420	2400	ⅠA	6.4	3.9	1.6	47	143	4	157	14.6	99.7	0.23	1	1	1	1	42	13	0	0
549		0		M	82	25.7	sq	1	0	0	0	0	0	0	0	3.45	102.4	2.44	95.7	69.96	Rt	1	1	213	40	2700	ⅠB	6.8	4.4	1.4	51	143	3.6	113	14.3	91.6	0.39	3	1	1	1	33	37	0	1
550	Acute exacerbation of interstitial pneumonia	1	2	M	77	22.6	lcc	1	0	0	0	0	0	0	0	2.98	101	2.11	93.8	69.1	Lt	1	1	288	250	2100	ⅢA	7.7	4.5	1.1	50.5	137	4.3		13.1	93.4	0.63	2	1	1	1	29	40	0	0
551		0		M	77	22.7	ad	0	1	0	0	0	0	0	0	4.26	111.5	2.97	100.3	72.18	Rt	0	1	253	90	2000	ⅠB	6.6	4.2	3.4	59	140	3.9	178	14.6	97.4	0.03	1	1	1	1	66	9	1
552	Atrial fibrillation	0		M	71	23.5	sq	0	0	1	0	0	0	0	0	2.81	77.6	2.05	71.9	56.92	Lt	0	0	52	5	1200	ⅠA	7.4	3.9	1	44	140	4.9	103	11.9	93.5	3.61	3	1	1	1	11	9	0	1
553		0		F	57	18.8	ad	0	0	1	0	0	0	0	0	3.2	103.9	2.47	103.8	73.33	Lt	1	1	265	120	2100	ⅠB	6.8	4.2	1.8	51	138	4.5	114	11.9	93.3	0.05	2	1	1	1	63	19	1
554	Atrial fibrillation, Atelectasis	0		M	67	22.8	sq	0	1	0	0	0	0	0	0	3.82	108.2	2.39	85.1	65.42	Rt	1	1	223	90	550	ⅠB	6.9	0.4	0.9	8.5	139	4.3	155	10.7	97.1	1.01	3	1	1	1	66	10	1
555		0		M	76	21.4	ad	0	0	0	1	0	0	0	1	4.73	119.4	2.97	96.4	70.23	Rt	0	1	264	250	2100	ⅠA	7	3.8	1.8	47	140	4.6	151	10.8	96.5	0.11	4	1	3	1	50	14	0	1
556		0		F	77	19.6	ad	0	1	0	1	0	1	0	0	1.48	76.3	0.76	54.3	47.52	Rt	1	1	150	30	1500	ⅠA	6.2	3.6	1.9	45.5	140	4	75	12.4	97	0.1	2	1	1	0	119	14	1
557		0		F	76	16.5	ad	0	0	0	0	0	0	0	0	1.8	74.7	1.53	88.4	67.52	Rt	1	1	530	930	6300	ⅡA	7.9	4.3	1.6	51	140	4.5		14.2	95.3	0.65	2	1	2	1	70	32	0	0
558		0		M	68	31.4	ad	1	0	1	0	0	0	0	0	2.86	75.7	2.29	73.1	57.4	Lt	0	1	207	70	2900	ⅡA	7.1	4.5	1	50	142	3.9	121	13.5	90.3	0.04	1	0	0	1	111	10	1
559		0		M	69	19.7	sq	0	0	0	0	0	0	0	0	4.13	111.6	1.78	61	52.74	Lt	0	1	152	50	1000	ⅠB	6.2	3.7	1.6	45	140	4.1		12.9	96.6	0.21	2	1	1	1	111	12	1
560	Chylothorax	0		M	75	21.6	ad	0	0	0	0	0	0	0	0	4.55	127.8	2.97	107.6	74.5	Rt	0	0	122	25	800	ⅠA	7.4	4.5	0.9	49.5	143	5.2	111	13.8	94.2	0.04	2	1	1	1	22	5	0	1
561		0		F	72	29	ad	0	0	1	0	0	0	0	0	1.95	86.3	1.59	95.2	69.72	Lt	0	1	346	10	2300	ⅡA	6.7		0.9	4.5	140	4.5	83	11.8	82.6	0.14	2	1	1	1	25	8	0	0
562		0		F	65	19.2	adenoid cystic cartinoma	0	0	1	0	0	0	0	0	2.17	80.7	1.49	73.4	57.73	Lt	1	1	199	190	2500	ⅠB	7.1	4	3.1	55.5	143	3.8	79	15.4	96.3	0.08	2	0	0	1	108	13	1
563		0		M	52	19.1	ad	0	0	0	0	0	0	0	0	4.55	108.3	3.65	104.6	73.52	Rt	1	1	192	70	2000	ⅠA	7.1	4.1	1.8	50	140	4.9	109	13.2	101	0.27	2	1	1	1	63	17	1
564		0		M	67	18.9	ad	0	0	0	0	0	0	0	1	3.92	100.8	3.16	102.3	72.95	Rt	1	2	411	210	2800	ⅡA	7.9	4.5	2.3	56.5	141	4.1	114	14.9	88.4	1.72	2	1	2	1	65	12	1
565		0		M	72	25.1	ad	0	0	0	0	0	0	0	0	3.48	108.1	2.25	89.6	67.84	Rt	1	1	210	110	1300	ⅠB	7.1	4	2	50	137	4	95	12.6	97	0.48	2	1	1	1	87	8	1
566		0		F	66	24.8	small	0	0	0	0	0	0	0	1	2	78.1	1.08	56	47.62	Rt	1	1	190	120	2200	ⅡA	7.6	4.1	2.7	54.5	141	4.5	124	12.2	96.7	0.09	2	1	1	0	70	16	0	1
567		0		M	56	25.3	ad	0	0	0	0	0	0	0	0	3.85	101	2.89	92	68.81	Rt	1	1	348	180	3600	ⅡA	8.2	4.5	2.8	59	140	4.4	167	16.9	89.7	0.29	2	1	1	1	60	13	0	0
568		0		M	80	22.9	ad	1	0	0	0	0	0	0	0	3.2	114.7	2.41	115.3	76.76	Rt	1	1	390	200	2800	ⅠB	7.5	4	2	50	136	3.9	181	13.8	99.1	0.54	2	1	1	1	49	13	1
569		1	3	M	76	27.8	ad	1	0	0	0	0	0	0	1	3.26	105.8	1.82	77.1	60.74	Rt	1	1	192	140	2500	ⅡB	7.1	4.2	1.6	50	137	4.2		13	95.4	0.11	2	1	1	1	9	11	1
570		0		F	75	20.3	ad	1	0	0	0	0	0	0	0	2	86.2	1.35	79.7	61.63	Lt	0	1	367	340	2900	ⅠB	6.9	4.2	2.3	53.5	140	4.6	98	13.5	96.3	0.06	1	1	1	1	60	11	1
